# Supplementary material for: Tumor‐Derived LAMB3 Drives Immunosuppressive LRRC15+ Fibroblast Formation During Pancreatic Ductal Adenocarcinoma Development
Source: Adv Sci (Weinh). 2026 May 19:e20029. Online ahead of print. doi: 10.1002/advs.202520029 (PMC13336103; doi:10.1002/advs.202520029)
Supplement: Supplementary file 2 — Supporting File 2: advs75719‐sup‐0002‐TableS11.xlsx. [file ADVS-9999-e20029-s001.xlsx]

## Sheet: scRNAseq_annotation
	orig.ident	nCount_RNA	nFeature_RNA	percent.mt	MajorCellType
P2N_AAACCCAAGTGATAGT-1	P2N	1702	778	9.98825	MonoCyte
P2N_AAACCCAAGTGGACGT-1	P2N	29719	4286	11.3597	Macrophage
P2N_AAACCCACAACCCTAA-1	P2N	8533	2797	14.7428	Macrophage
P2N_AAACCCACAAGCTACT-1	P2N	1137	608	6.0686	TCell
P2N_AAACCCAGTACAGTCT-1	P2N	5870	2611	3.96934	EndothelialCell
P2N_AAACCCATCCTCAGGG-1	P2N	15824	3952	4.33519	EndothelialCell
P2N_AAACCCATCTTCCCGA-1	P2N	9011	3482	4.66097	EndothelialCell
P2N_AAACGAAAGAAGCCTG-1	P2N	2370	1037	6.96203	TCell
P2N_AAACGAAAGACGAAGA-1	P2N	11252	2733	7.61642	EndocrineCell
P2N_AAACGAAAGACTCTAC-1	P2N	3580	1413	4.35754	MastCell
P2N_AAACGAAAGCAACCAG-1	P2N	5482	1948	5.34476	TCell
P2N_AAACGAACACGGCGTT-1	P2N	2114	1211	10.9272	Fibroblast
P2N_AAACGAAGTAGTATAG-1	P2N	2876	1233	5.87622	TCell
P2N_AAACGAAGTGAATTGA-1	P2N	10581	3785	12.1917	DuctalCell
P2N_AAACGAAGTGCTCTCT-1	P2N	3569	1395	9.10619	TCell
P2N_AAACGAAGTGCTGTCG-1	P2N	15886	3891	7.44051	Macrophage
P2N_AAACGCTAGACGTCGA-1	P2N	5333	1713	6.39415	BCell
P2N_AAACGCTAGCACTAAA-1	P2N	3786	1374	8.32013	BCell
P2N_AAACGCTAGCGTTAGG-1	P2N	5988	2240	8.29993	MonoCyte
P2N_AAACGCTCAAACCACT-1	P2N	10708	3657	5.44453	Fibroblast
P2N_AAACGCTCACGGCCAT-1	P2N	4047	1632	6.49864	TCell
P2N_AAACGCTCATCTTTCA-1	P2N	21544	4415	4.2332	MonoCyte
P2N_AAACGCTGTCGAATGG-1	P2N	2787	1264	4.84392	ILC3&NKCell
P2N_AAACGCTGTTATCTTC-1	P2N	57942	5351	8.71216	EndocrineCell
P2N_AAACGCTTCCAGCACG-1	P2N	8224	2666	5.76362	TCell
P2N_AAAGAACAGACCGCCT-1	P2N	2081	901	7.92888	TCell
P2N_AAAGAACAGGCGCTTC-1	P2N	3740	1455	8.63636	TCell
P2N_AAAGAACCACAGAGAC-1	P2N	13041	3302	6.56391	MastCell
P2N_AAAGAACCATGACTAC-1	P2N	6077	1613	4.805	TCell
P2N_AAAGAACGTTGACGGA-1	P2N	22184	5221	12.5	Pericyte_like
P2N_AAAGGATCAAGCGCAA-1	P2N	3091	1333	8.31446	TCell
P2N_AAAGGATCACACGTGC-1	P2N	7259	2147	8.19672	TCell
P2N_AAAGGATGTCAACGCC-1	P2N	1454	886	8.59697	Fibroblast
P2N_AAAGGATGTTTCGTAG-1	P2N	8521	2626	5.18718	MonoCyte
P2N_AAAGGATTCAGTGTGT-1	P2N	1607	716	0.995644	Neutrophil
P2N_AAAGGGCCAGAACTTC-1	P2N	6353	2433	11.7425	BCell
P2N_AAAGGGCGTAGAGCTG-1	P2N	4180	1526	3.99522	TCell
P2N_AAAGGGCGTCCACGCA-1	P2N	1869	1071	6.74157	EndothelialCell
P2N_AAAGGGCGTCGTATTG-1	P2N	3781	1337	8.67495	TCell
P2N_AAAGGGCGTGCTCGTG-1	P2N	3898	1527	5.8235	TCell
P2N_AAAGGGCGTTAGAAGT-1	P2N	1242	751	13.6071	EndothelialCell
P2N_AAAGGTAAGAATGTTG-1	P2N	2917	1108	5.99931	TCell
P2N_AAAGGTAAGATCCCAT-1	P2N	6923	2309	6.58674	Fibroblast
P2N_AAAGGTAAGTATCTGC-1	P2N	2522	1060	5.23394	ILC3&NKCell
P2N_AAAGGTACACTGGCCA-1	P2N	23685	5331	2.87102	Fibroblast
P2N_AAAGGTACAGCTGAGA-1	P2N	3454	1656	8.94615	EndothelialCell
P2N_AAAGGTACATGGGTCC-1	P2N	4802	1639	6.95544	TCell
P2N_AAAGGTAGTACGAGCA-1	P2N	1050	546	3.80952	Neutrophil
P2N_AAAGGTAGTCGACTTA-1	P2N	4810	1675	7.35967	BCell
P2N_AAAGGTAGTTATTCTC-1	P2N	3678	1569	4.89396	ILC3&NKCell
P2N_AAAGGTATCAAGAGTA-1	P2N	2379	1045	6.30517	BCell
P2N_AAAGGTATCTCGGTCT-1	P2N	5143	1714	4.51099	TCell
P2N_AAAGGTATCTCTATAC-1	P2N	4285	1635	4.87748	TCell
P2N_AAAGTCCAGACCAAAT-1	P2N	1278	821	14.4757	DuctalCell
P2N_AAAGTCCAGTCCCGGT-1	P2N	4575	1455	7.21311	BCell
P2N_AAAGTCCAGTTGTAGA-1	P2N	2764	1175	8.35745	TCell
P2N_AAAGTCCCAAGGGCAT-1	P2N	6475	2146	7.04247	DendriticCell
P2N_AAAGTCCCAATACGCT-1	P2N	1457	729	12.5601	Neutrophil
P2N_AAAGTCCCACAACCGC-1	P2N	4979	1640	6.42699	MastCell
P2N_AAAGTCCCAGCCGGTT-1	P2N	3431	1329	6.76188	BCell
P2N_AAAGTCCCAGTTCACA-1	P2N	5452	1759	9.1526	TCell
P2N_AAAGTCCCATCCGAGC-1	P2N	2744	1199	9.76676	BCell
P2N_AAAGTCCCATGTACGT-1	P2N	16564	4264	2.81937	Fibroblast
P2N_AAAGTCCCATTGAAAG-1	P2N	3145	1445	11.6693	ILC3&NKCell
P2N_AAAGTCCGTTGTTGCA-1	P2N	3750	1391	10.8267	BCell
P2N_AAAGTCCTCCGATAGT-1	P2N	7612	2990	3.65213	EndothelialCell
P2N_AAAGTGACAACGGCCT-1	P2N	1336	595	3.66766	Macrophage
P2N_AAAGTGAGTCGAGCTC-1	P2N	3406	1325	8.33823	TCell
P2N_AAAGTGATCGGAACTT-1	P2N	3637	1232	6.68133	TCell
P2N_AAATGGACACCGAATT-1	P2N	4820	2387	7.19917	EndothelialCell
P2N_AAATGGACACGACCTG-1	P2N	3035	1408	5.00824	BCell
P2N_AAATGGACAGTAACCT-1	P2N	4571	1848	6.3881	TCell
P2N_AAATGGACATCATGAC-1	P2N	3485	1381	5.22238	BCell
P2N_AAATGGAGTCACTTCC-1	P2N	2572	1100	5.40435	TCell
P2N_AAATGGAGTTATGTCG-1	P2N	1751	858	7.19589	TCell
P2N_AAATGGATCCAAGAGG-1	P2N	4431	1967	6.83819	Fibroblast
P2N_AAATGGATCTACGCAA-1	P2N	5280	2354	5.98485	ILC3&NKCell
P2N_AACAAAGCAATATCCG-1	P2N	2995	1192	7.67947	TCell
P2N_AACAAAGCAGATACCT-1	P2N	3991	1521	4.08419	TCell
P2N_AACAAAGCATAGTCGT-1	P2N	5038	1724	7.88011	BCell
P2N_AACAAAGGTACCCAGC-1	P2N	3309	1270	6.52765	TCell
P2N_AACAAAGGTGCCTGCA-1	P2N	1524	713	6.49606	Fibroblast
P2N_AACAAAGGTTAAACAG-1	P2N	2850	1427	5.82456	ILC3&NKCell
P2N_AACAAAGGTTTGTGGT-1	P2N	3925	1443	5.3758	TCell
P2N_AACAAAGTCAGTGTCA-1	P2N	14722	3666	8.60617	Macrophage
P2N_AACAACCAGTGAGTTA-1	P2N	6513	2342	5.03608	Fibroblast
P2N_AACAACCCAGTCGTTA-1	P2N	2534	1073	10.5762	TCell
P2N_AACAACCCATAGTCAC-1	P2N	1910	990	7.53927	TCell
P2N_AACAACCGTGCGAACA-1	P2N	1792	1149	0.613839	DuctalCell
P2N_AACAACCGTTCTTGCC-1	P2N	2458	1107	10.2522	BCell
P2N_AACAACCTCACCACAA-1	P2N	9567	3490	3.98244	EndothelialCell
P2N_AACAACCTCCAAGAGG-1	P2N	2323	1079	7.49031	TCell
P2N_AACAACCTCTCTGAGA-1	P2N	8722	3369	2.12107	EndothelialCell
P2N_AACAAGACAAACACGG-1	P2N	3341	1168	4.22029	TCell
P2N_AACAAGACAACCGATT-1	P2N	1977	944	9.1047	TCell
P2N_AACAAGACAAGCCTGC-1	P2N	1494	777	4.55154	BCell
P2N_AACAAGACAATGACCT-1	P2N	4232	1709	4.91493	TCell
P2N_AACAAGACAATTGCAC-1	P2N	5519	2622	10.3461	DuctalCell
P2N_AACAAGACACTAGTAC-1	P2N	4075	1436	9.66871	TCell
P2N_AACAAGACAGCATTGT-1	P2N	4648	1951	11.1231	Fibroblast
P2N_AACAAGACATCACGGC-1	P2N	2582	1063	7.78466	BCell
P2N_AACAAGATCGTAACAC-1	P2N	1111	571	4.14041	Neutrophil
P2N_AACAAGATCTTGATTC-1	P2N	4591	1652	6.59987	TCell
P2N_AACACACAGGCATTTC-1	P2N	3480	1832	4.91379	ILC3&NKCell
P2N_AACACACCAGAGTCTT-1	P2N	19030	4821	4.66106	Fibroblast
P2N_AACACACCAGATTCGT-1	P2N	9197	3443	2.53343	EndothelialCell
P2N_AACACACGTGTCCATA-1	P2N	1861	881	11.5529	BCell
P2N_AACACACTCCGTGGCA-1	P2N	3950	1358	8.43038	BCell
P2N_AACAGGGAGATGTTCC-1	P2N	3998	1751	8.57929	ILC3&NKCell
P2N_AACAGGGAGCCTCATA-1	P2N	3956	1514	6.42063	TCell
P2N_AACAGGGAGTATTCCG-1	P2N	17812	5196	3.90186	EndothelialCell
P2N_AACAGGGAGTCATGGG-1	P2N	3252	1308	4.8893	TCell
P2N_AACAGGGCACGACAAG-1	P2N	2585	1112	5.10638	BCell
P2N_AACAGGGGTAGGGAGG-1	P2N	3555	1300	4.69761	TCell
P2N_AACAGGGGTCTATGAC-1	P2N	5327	1879	6.06345	TCell
P2N_AACAGGGGTTAACAGA-1	P2N	3407	1770	5.19519	Pericyte_like
P2N_AACAGGGGTTCTTCAT-1	P2N	3497	1505	5.86217	TCell
P2N_AACCAACCACCATTCC-1	P2N	1059	553	7.27101	Neutrophil
P2N_AACCAACGTACCTATG-1	P2N	3051	1212	8.81678	TCell
P2N_AACCAACGTGGTTCTA-1	P2N	1345	636	1.41264	Neutrophil
P2N_AACCAACTCCGATGCG-1	P2N	2868	1004	9.79777	MastCell
P2N_AACCAACTCGCAGAGA-1	P2N	3758	1371	5.50825	TCell
P2N_AACCACAAGGTTCAGG-1	P2N	9079	3610	8.19474	DuctalCell
P2N_AACCACAAGGTTCTTG-1	P2N	4396	1664	7.41583	BCell
P2N_AACCACAAGTATTCCG-1	P2N	2149	1095	8.93439	BCell
P2N_AACCACAAGTCATGCT-1	P2N	3279	1297	6.98384	BCell
P2N_AACCACACAAAGTGTA-1	P2N	5356	2258	6.44137	ILC3&NKCell
P2N_AACCACACAATAGAGT-1	P2N	4861	1939	4.95783	TCell
P2N_AACCACAGTCCCGGTA-1	P2N	5628	2263	8.67093	EndothelialCell
P2N_AACCACAGTCGCATGC-1	P2N	2441	1240	14.1745	ILC3&NKCell
P2N_AACCACATCGCGGACT-1	P2N	4854	1932	6.94273	ILC3&NKCell
P2N_AACCACATCTTGGAAC-1	P2N	29228	6279	7.04119	Pericyte_like
P2N_AACCATGAGGTCCAGA-1	P2N	6149	1889	5.65946	BCell
P2N_AACCATGGTGCAAGAC-1	P2N	3305	1259	6.44478	BCell
P2N_AACCATGGTGGTTTGT-1	P2N	14879	3888	7.21823	EndothelialCell
P2N_AACCATGTCATTCACT-1	P2N	4193	1625	7.01169	TCell
P2N_AACCATGTCGTTATCT-1	P2N	3102	1251	4.80335	TCell
P2N_AACCCAAAGAAGGTAG-1	P2N	7300	2530	3.35616	TCell
P2N_AACCCAAAGGGACTGT-1	P2N	5234	2213	7.12648	EndothelialCell
P2N_AACCCAACAACACACT-1	P2N	3575	1346	9.67832	TCell
P2N_AACCCAACAATACCTG-1	P2N	1292	938	2.24458	DuctalCell
P2N_AACCCAACACAATTCG-1	P2N	3679	1436	6.55069	TCell
P2N_AACCCAACAGTCCGTG-1	P2N	3827	1469	9.2762	BCell
P2N_AACCCAAGTATTGGCT-1	P2N	4623	1504	6.51092	BCell
P2N_AACCCAAGTCGTCATA-1	P2N	3667	1561	8.18107	TCell
P2N_AACCCAATCACCTTGC-1	P2N	10694	3499	5.89115	Fibroblast
P2N_AACCCAATCAGAGTGG-1	P2N	15059	3726	5.35228	MonoCyte
P2N_AACCCAATCATCGTAG-1	P2N	1022	633	0.587084	Fibroblast
P2N_AACCCAATCGTCAACA-1	P2N	2091	923	6.69536	BCell
P2N_AACCTGAAGCCGTCGT-1	P2N	12624	3786	10.4325	DuctalCell
P2N_AACCTGAAGGGAGATA-1	P2N	8779	3319	2.66545	Fibroblast
P2N_AACCTGAAGTCCCAAT-1	P2N	3499	1383	4.17262	BCell
P2N_AACCTGACACACCTTC-1	P2N	4350	1780	8.18391	TCell
P2N_AACCTGAGTGGTGATG-1	P2N	2800	1098	8.42857	TCell
P2N_AACCTGATCACGGACC-1	P2N	16788	5015	12.5149	DuctalCell
P2N_AACCTTTAGAATCGTA-1	P2N	4330	1614	4.3418	TCell
P2N_AACCTTTAGTGGGAAA-1	P2N	3800	1533	7.65789	TCell
P2N_AACCTTTCAAACTGCT-1	P2N	4653	1697	7.45755	BCell
P2N_AACCTTTCAGCGAACA-1	P2N	5667	1830	6.33492	BCell
P2N_AACCTTTCAGGGCTTC-1	P2N	5583	1911	4.01218	MonoCyte
P2N_AACCTTTGTCCGACGT-1	P2N	2135	922	3.60656	TCell
P2N_AACCTTTGTTGGACCC-1	P2N	4159	1516	7.04496	BCell
P2N_AACCTTTTCCAAGGGA-1	P2N	2927	1269	7.55039	TCell
P2N_AACGAAAAGCCTGAAG-1	P2N	8838	2665	9.957	Macrophage
P2N_AACGAAAAGGTAGCCA-1	P2N	8536	2239	4.47516	TCell
P2N_AACGAAACAATCGCGC-1	P2N	10983	3396	8.79541	Macrophage
P2N_AACGAAACAGAGGTTG-1	P2N	4106	1849	13.8578	Fibroblast
P2N_AACGAAACAGTCACGC-1	P2N	5428	2150	10.6669	EndothelialCell
P2N_AACGAAACATGTGTCA-1	P2N	4447	1547	5.28446	BCell
P2N_AACGAAATCTCCAATT-1	P2N	3238	1297	6.51637	BCell
P2N_AACGGGAAGGTTCACT-1	P2N	4540	1616	6.54185	TCell
P2N_AACGGGACAAACCGGA-1	P2N	3620	1421	8.64641	TCell
P2N_AACGGGACAATAGGGC-1	P2N	4117	1444	8.64707	BCell
P2N_AACGGGACAGTATGAA-1	P2N	8098	2931	6.95233	Macrophage
P2N_AACGGGAGTTCGTGCG-1	P2N	3262	1304	9.25812	TCell
P2N_AACGGGATCATCAGTG-1	P2N	4898	2157	4.12413	Pericyte_like
P2N_AACGGGATCCTTCAGC-1	P2N	3455	1406	6.02026	TCell
P2N_AACGTCAAGCCTGACC-1	P2N	4593	1767	7.25016	TCell
P2N_AACGTCAAGCGATGAC-1	P2N	1949	929	9.95382	BCell
P2N_AACGTCAAGTACGTCT-1	P2N	4204	2087	13.5823	DuctalCell
P2N_AACGTCACAAGTGTCT-1	P2N	3148	1401	8.22745	TCell
P2N_AACGTCACATAGGAGC-1	P2N	5756	2361	10.3023	EndothelialCell
P2N_AACGTCAGTATCGTTG-1	P2N	5517	1803	7.15969	MastCell
P2N_AACGTCAGTTTGGGTT-1	P2N	3975	1617	7.92453	TCell
P2N_AACGTCATCACCATCC-1	P2N	4212	1525	9.68661	TCell
P2N_AACGTCATCAGACCGC-1	P2N	26163	3940	5.04147	PlasmaCell
P2N_AACGTCATCTTAGCCC-1	P2N	3894	1504	3.56959	TCell
P2N_AACTTCTCACAGTATC-1	P2N	9494	3560	4.00253	EndothelialCell
P2N_AACTTCTCAGCTGCCA-1	P2N	3069	1579	8.92799	SchwannCell
P2N_AACTTCTGTACCGTGC-1	P2N	10529	4047	12.1189	DuctalCell
P2N_AACTTCTGTCAAAGTA-1	P2N	3334	1602	4.58908	ILC3&NKCell
P2N_AACTTCTGTCGGTGTC-1	P2N	12874	3839	7.41028	Pericyte_like
P2N_AACTTCTTCCTCCACA-1	P2N	19388	4333	3.72395	DendriticCell
P2N_AACTTCTTCTGGTTGA-1	P2N	5721	1934	10.3478	BCell
P2N_AAGAACAAGACCTGGA-1	P2N	10132	2823	7.60955	Macrophage
P2N_AAGAACACAAACCATC-1	P2N	37496	6926	4.49915	EndothelialCell
P2N_AAGAACACAGAACTAA-1	P2N	7243	2385	7.80064	BCell
P2N_AAGAACACAGCGACAA-1	P2N	3539	1733	8.05312	DuctalCell
P2N_AAGAACAGTACGGCAA-1	P2N	3638	1608	6.56954	ILC3&NKCell
P2N_AAGAACAGTTACACTG-1	P2N	12396	3393	4.74347	DendriticCell
P2N_AAGAACATCATGCCAA-1	P2N	4000	1517	5.475	ILC3&NKCell
P2N_AAGAACATCCATTCGC-1	P2N	3098	1198	4.32537	TCell
P2N_AAGAACATCCGATGCG-1	P2N	4955	1722	4.27851	BCell
P2N_AAGACAAAGACAACAT-1	P2N	2655	1144	5.91337	TCell
P2N_AAGACAAAGTAGCATA-1	P2N	8564	2661	6.65577	DendriticCell
P2N_AAGACAACACACCAGC-1	P2N	2805	1199	11.0873	TCell
P2N_AAGACAACACCAGTAT-1	P2N	1750	385	4.28571	PlasmaCell
P2N_AAGACAACAGTTACCA-1	P2N	1045	525	12.2488	Neutrophil
P2N_AAGACAATCATCTATC-1	P2N	3336	1336	13.4892	BCell
P2N_AAGACTCAGCTGGTGA-1	P2N	3320	1569	4.09639	ILC3&NKCell
P2N_AAGACTCCACAGGATG-1	P2N	3946	1439	8.28687	TCell
P2N_AAGACTCCACATCATG-1	P2N	9975	3116	5.57393	Fibroblast
P2N_AAGACTCCAGGGATAC-1	P2N	3072	1178	7.42188	BCell
P2N_AAGACTCCATCAGCTA-1	P2N	2444	1066	10.0245	MastCell
P2N_AAGCATCAGGTAGATT-1	P2N	3035	1382	7.64415	ILC3&NKCell
P2N_AAGCATCCAAGGCAAC-1	P2N	3184	1374	5.40201	TCell
P2N_AAGCATCGTCGCACGT-1	P2N	3438	1421	6.31181	ILC3&NKCell
P2N_AAGCATCGTTAAGTCC-1	P2N	4220	1520	3.45972	TCell
P2N_AAGCCATAGACGACGT-1	P2N	8657	3081	10.789	MastCell
P2N_AAGCCATAGATACATG-1	P2N	10637	3709	8.39522	Fibroblast
P2N_AAGCCATAGATTACCC-1	P2N	1612	899	11.9727	BCell
P2N_AAGCCATCAAAGGGTC-1	P2N	15250	4267	4.07869	EndothelialCell
P2N_AAGCCATCAACCCTCT-1	P2N	4475	1560	4.37989	TCell
P2N_AAGCCATCACCAGCCA-1	P2N	5954	2286	7.65872	Pericyte_like
P2N_AAGCCATCAGCTGGTC-1	P2N	3663	1827	9.60961	DuctalCell
P2N_AAGCCATGTAGAATAC-1	P2N	4259	1498	5.63513	BCell
P2N_AAGCCATGTTATAGAG-1	P2N	4231	1769	6.00331	Pericyte_like
P2N_AAGCCATTCACTGGGC-1	P2N	4099	1854	7.63601	ILC3&NKCell
P2N_AAGCGAGAGCCTAGGA-1	P2N	3537	1429	5.42833	TCell
P2N_AAGCGAGCAGGACTTT-1	P2N	4356	2011	6.74931	TCell
P2N_AAGCGTTAGATTGCGG-1	P2N	3050	1217	10.0656	TCell
P2N_AAGCGTTTCCGCAAAT-1	P2N	6868	2400	5.91147	TCell
P2N_AAGGAATAGGAAGTGA-1	P2N	4563	1742	6.35547	Fibroblast
P2N_AAGGAATAGTGAACAT-1	P2N	4960	2103	8.14516	Fibroblast
P2N_AAGGAATCACTCAAGT-1	P2N	3949	1448	6.71056	TCell
P2N_AAGGAATGTATCTCTT-1	P2N	4529	1492	4.85758	BCell
P2N_AAGGAATTCGGACCAC-1	P2N	7465	2786	6.21567	Fibroblast
P2N_AAGGTAAAGCATACTC-1	P2N	13964	4035	2.6067	Fibroblast
P2N_AAGGTAAAGGGCAATC-1	P2N	6901	1883	14.1139	EndothelialCell
P2N_AAGGTAAAGTGACACG-1	P2N	2934	1277	6.23722	TCell
P2N_AAGGTAACACAGACGA-1	P2N	4267	1457	3.70284	TCell
P2N_AAGGTAACACGAGGAT-1	P2N	2438	1021	6.07055	TCell
P2N_AAGGTAACATGGCACC-1	P2N	2862	1175	9.60867	TCell
P2N_AAGTACCAGTAACAGT-1	P2N	19733	5327	5.17407	EndothelialCell
P2N_AAGTACCAGTTAACAG-1	P2N	5042	1785	4.40301	TCell
P2N_AAGTACCGTTCTTGCC-1	P2N	3775	1563	7.89404	BCell
P2N_AAGTACCTCTTCCAGC-1	P2N	3974	1490	9.05888	TCell
P2N_AAGTCGTAGAAGATCT-1	P2N	9568	2889	11.7997	DuctalCell
P2N_AAGTCGTAGACGGTTG-1	P2N	7758	2440	12.3099	Macrophage
P2N_AAGTCGTCACATGAAA-1	P2N	10387	3414	5.62241	Pericyte_like
P2N_AAGTCGTCACCCTCTA-1	P2N	3607	1426	7.06959	TCell
P2N_AAGTCGTCAGTAGTGG-1	P2N	1077	539	3.15692	Neutrophil
P2N_AAGTCGTTCGGTATGT-1	P2N	7296	2769	8.44298	Fibroblast
P2N_AAGTGAAAGGGCAGGA-1	P2N	1367	749	14.1917	BCell
P2N_AAGTGAACAGGGCTTC-1	P2N	6111	1875	7.20013	BCell
P2N_AAGTGAACATCCTCAC-1	P2N	4202	1499	7.35364	BCell
P2N_AAGTGAATCAGAGCAG-1	P2N	14043	3644	6.76494	Fibroblast
P2N_AAGTGAATCATTTCCA-1	P2N	2579	1198	8.29779	ILC3&NKCell
P2N_AAGTGAATCGCACTCT-1	P2N	4305	1413	5.41231	TCell
P2N_AAGTTCGCACCGCTAG-1	P2N	6275	2206	5.9761	TCell
P2N_AAGTTCGCAGGTGTGA-1	P2N	38124	4414	7.74578	EndocrineCell
P2N_AAGTTCGGTACTGTTG-1	P2N	9118	3423	3.31213	EndothelialCell
P2N_AAGTTCGGTTCGTGCG-1	P2N	13218	3598	4.79649	Fibroblast
P2N_AATAGAGAGAACTCCT-1	P2N	4168	1392	6.19002	MastCell
P2N_AATAGAGCATCCCGTT-1	P2N	6107	2622	5.12527	EndothelialCell
P2N_AATAGAGCATCCGGCA-1	P2N	1381	695	4.34468	Neutrophil
P2N_AATAGAGGTTACGGAG-1	P2N	13503	3661	11.6789	Macrophage
P2N_AATAGAGGTTCAAAGA-1	P2N	4104	1482	6.40838	BCell
P2N_AATAGAGTCAAAGAAC-1	P2N	3833	1379	5.16567	ILC3&NKCell
P2N_AATAGAGTCGCCTAGG-1	P2N	4962	2064	2.78114	TCell
P2N_AATCACGCAAACTCGT-1	P2N	5926	1705	4.04995	TCell
P2N_AATCACGGTGCCTTCT-1	P2N	5431	2689	4.93463	DuctalCell
P2N_AATCACGGTGTGCCTG-1	P2N	6800	1769	6.60294	TCell
P2N_AATCACGGTTGCCATA-1	P2N	4164	1527	9.39001	BCell
P2N_AATCACGTCGAGCCTG-1	P2N	8371	3253	8.89977	DuctalCell
P2N_AATCGACAGATGATTG-1	P2N	4738	1744	7.76699	TCell
P2N_AATCGACAGCCTCTTC-1	P2N	1134	830	1.94004	DuctalCell
P2N_AATCGACAGGCTGTAG-1	P2N	3229	1281	5.88417	BCell
P2N_AATCGACCAGCCCAGT-1	P2N	8055	2836	7.68467	Fibroblast
P2N_AATCGACCATTCAGCA-1	P2N	3194	1499	5.94865	ILC3&NKCell
P2N_AATCGACGTCGTGATT-1	P2N	1374	932	10.4076	EndothelialCell
P2N_AATCGACTCCCTATTA-1	P2N	3458	1466	6.99826	TCell
P2N_AATCGTGCACTTTAGG-1	P2N	4534	1648	12.9687	BCell
P2N_AATCGTGCAGCGATTT-1	P2N	1049	620	5.71973	MastCell
P2N_AATCGTGGTAACCCTA-1	P2N	7532	2305	6.53213	MastCell
P2N_AATCGTGGTCGCAACC-1	P2N	2804	1407	5.92011	TCell
P2N_AATCGTGGTCGTAATC-1	P2N	2097	1081	6.53314	Macrophage
P2N_AATCGTGGTGCTCTTC-1	P2N	2834	1206	4.51658	TCell
P2N_AATCGTGGTGTTAAAG-1	P2N	2655	1108	5.72505	BCell
P2N_AATCGTGTCAAGTGGG-1	P2N	81200	6547	13.1478	AcinarCell
P2N_AATCGTGTCATCGACA-1	P2N	2058	1274	12.585	EndothelialCell
P2N_AATCGTGTCTCGGTCT-1	P2N	1491	790	7.71294	ILC3&NKCell
P2N_AATCGTGTCTGCGGCA-1	P2N	4841	1730	6.23838	TCell
P2N_AATGAAGAGGGAACAA-1	P2N	1902	1106	6.57203	EndothelialCell
P2N_AATGAAGCAGTACTAC-1	P2N	3845	1753	6.26788	ILC3&NKCell
P2N_AATGAAGGTCACGCTG-1	P2N	6145	2859	12.4491	DuctalCell
P2N_AATGAAGGTGAATAAC-1	P2N	6111	1746	3.78007	TCell
P2N_AATGAAGGTGTACAGG-1	P2N	6818	2834	4.56145	EndothelialCell
P2N_AATGAAGTCGGTCTAA-1	P2N	1772	1009	8.18284	TCell
P2N_AATGACCAGTCATCGT-1	P2N	9070	2765	10.5623	Macrophage
P2N_AATGACCCACTTCATT-1	P2N	15519	4639	4.89722	EndothelialCell
P2N_AATGACCCATGACTTG-1	P2N	6491	1731	4.39069	TCell
P2N_AATGACCGTTCGGTCG-1	P2N	16644	4536	2.90195	Fibroblast
P2N_AATGACCTCACTGCTC-1	P2N	22337	5383	5.81546	Fibroblast
P2N_AATGACCTCCGAGATT-1	P2N	4090	1458	7.16381	BCell
P2N_AATGACCTCTCACCCA-1	P2N	5048	2047	5.96276	Macrophage
P2N_AATGACCTCTGGTGGC-1	P2N	5534	1833	9.6133	TCell
P2N_AATGCCAAGCGCCCAT-1	P2N	5817	2478	5.99966	EndothelialCell
P2N_AATGCCAAGGAACTCG-1	P2N	2929	1236	4.64322	TCell
P2N_AATGCCAAGGTCACCC-1	P2N	4624	1670	6.29325	BCell
P2N_AATGCCAAGTAGAATC-1	P2N	3320	1585	6.41566	ILC3&NKCell
P2N_AATGCCACACGGATCC-1	P2N	3667	1774	3.05427	EndothelialCell
P2N_AATGCCACAGATTTCG-1	P2N	3146	1428	13.8271	ILC3&NKCell
P2N_AATGCCATCAAAGCCT-1	P2N	4361	1507	5.31988	TCell
P2N_AATGCCATCACTTATC-1	P2N	3457	1797	7.43419	DuctalCell
P2N_AATGCCATCTCCGCAT-1	P2N	1280	547	4.45312	Neutrophil
P2N_AATGGAACAAATTAGG-1	P2N	9314	2961	7.99871	Macrophage
P2N_AATGGAACAAGGGTCA-1	P2N	2715	1098	4.49355	TCell
P2N_AATGGAACACTGCATA-1	P2N	8283	3057	11.5055	EndothelialCell
P2N_AATGGAACATGTCTAG-1	P2N	2585	1101	4.33269	TCell
P2N_AATGGAACATTCCTAT-1	P2N	3173	1155	7.97353	MastCell
P2N_AATGGAAGTGTTGACT-1	P2N	3464	1335	6.89954	TCell
P2N_AATGGAATCAGAGCGA-1	P2N	4753	1734	4.06059	TCell
P2N_AATGGCTGTCCCTGTT-1	P2N	3764	1499	6.88098	TCell
P2N_AATGGCTGTCTTACAG-1	P2N	4517	2069	2.47952	EndothelialCell
P2N_AATTCCTAGGTCCCTG-1	P2N	4249	1750	4.07155	TCell
P2N_AATTCCTGTCACAGTT-1	P2N	13254	3191	3.87053	MonoCyte
P2N_AATTCCTGTCCCTAAA-1	P2N	2961	1222	11.719	TCell
P2N_AATTCCTGTTCATCTT-1	P2N	3673	1598	11.5437	TCell
P2N_AATTCCTGTTTCGGCG-1	P2N	1018	731	7.95678	DuctalCell
P2N_AATTTCCCAGAAATTG-1	P2N	51320	7504	6.34451	EndothelialCell
P2N_AATTTCCCAGACAATA-1	P2N	9636	2624	8.26069	TCell
P2N_AATTTCCCATTGGGAG-1	P2N	8091	2327	6.2415	TCell
P2N_AATTTCCGTCCAGCAC-1	P2N	9617	2900	5.15753	MonoCyte
P2N_ACAAAGAAGAAGCGAA-1	P2N	3704	1372	6.2635	BCell
P2N_ACAAAGAAGCGTCTCG-1	P2N	4998	1781	6.30252	TCell
P2N_ACAAAGACACCTCGTT-1	P2N	6007	1941	6.80872	MastCell
P2N_ACAAAGAGTACGATCT-1	P2N	3558	1418	6.04272	TCell
P2N_ACAAAGAGTAGACACG-1	P2N	1081	560	3.23774	Neutrophil
P2N_ACAAAGATCCTAGCTC-1	P2N	3650	1443	4.38356	BCell
P2N_ACAAAGATCCTCTCGA-1	P2N	34735	6253	3.35397	EndothelialCell
P2N_ACAAAGATCTAGGCAT-1	P2N	3988	1494	5.4664	ILC3&NKCell
P2N_ACAAAGATCTAGTTCT-1	P2N	3484	1320	4.85075	TCell
P2N_ACAAAGATCTGCGTCT-1	P2N	5231	1712	7.47467	BCell
P2N_ACAACCAAGAGCAGTC-1	P2N	8962	2494	14.8962	Pericyte_like
P2N_ACAACCAAGCTAATGA-1	P2N	8807	2666	3.29284	MonoCyte
P2N_ACAACCAGTTGGACCC-1	P2N	13802	3707	6.16577	DendriticCell
P2N_ACAACCATCCATAAGC-1	P2N	4235	1725	6.37544	TCell
P2N_ACAACCATCGTAGGAG-1	P2N	16098	3771	4.32973	MonoCyte
P2N_ACAAGCTCAAAGCAAT-1	P2N	11894	3753	2.99311	EndothelialCell
P2N_ACAAGCTCAAGTGGGT-1	P2N	5829	2104	5.45548	Fibroblast
P2N_ACAAGCTCACTTGACA-1	P2N	4579	1669	7.18497	TCell
P2N_ACAAGCTCATCCCACT-1	P2N	1562	897	10.8195	Fibroblast
P2N_ACAAGCTTCAATCCAG-1	P2N	2148	979	7.63501	BCell
P2N_ACAAGCTTCGAGAGCA-1	P2N	3690	1399	5.42005	TCell
P2N_ACACAGTAGCTTCATG-1	P2N	3151	1203	5.649	TCell
P2N_ACACAGTGTTACGATC-1	P2N	12200	4047	5.34426	EndothelialCell
P2N_ACACAGTTCAAGTTGC-1	P2N	4556	1568	7.26514	TCell
P2N_ACACCAAAGAGACAAG-1	P2N	4376	1587	6.6042	BCell
P2N_ACACCAAAGATAGTGT-1	P2N	2431	1077	10.942	BCell
P2N_ACACCAAAGCATTTCG-1	P2N	1487	851	7.26295	TCell
P2N_ACACCAAAGGCAGTCA-1	P2N	9213	2600	7.13123	MonoCyte
P2N_ACACCAACACCACATA-1	P2N	4319	1547	6.59875	BCell
P2N_ACACCAACATCCGATA-1	P2N	6413	1959	4.78715	BCell
P2N_ACACCAAGTACCCGCA-1	P2N	3059	497	0.555737	AcinarCell
P2N_ACACCAATCTGACAGT-1	P2N	1386	653	1.08225	Neutrophil
P2N_ACACGCGAGATCACCT-1	P2N	4499	2026	5.35675	DuctalCell
P2N_ACACGCGAGGACTTCT-1	P2N	17377	4730	5.54181	Fibroblast
P2N_ACACGCGAGTAGAGTT-1	P2N	9580	3276	6.46138	EndothelialCell
P2N_ACACGCGCACGTGAGA-1	P2N	8572	2365	4.18805	TCell
P2N_ACACGCGCATTCTGTT-1	P2N	4550	1538	6.48352	BCell
P2N_ACACGCGGTCCTTAAG-1	P2N	6283	2161	3.13544	ILC3&NKCell
P2N_ACACGCGGTCTACGAT-1	P2N	6565	1771	3.67098	TCell
P2N_ACACGCGTCACGGAGA-1	P2N	4665	2267	8.01715	EndothelialCell
P2N_ACACGCGTCCAAGCAT-1	P2N	13666	3406	6.35885	MonoCyte
P2N_ACACGCGTCCCAGGAC-1	P2N	3633	1343	6.77126	BCell
P2N_ACACGCGTCCGTTGGG-1	P2N	1128	679	6.38298	BCell
P2N_ACACGCGTCTGCGAGC-1	P2N	8751	2810	4.7766	MonoCyte
P2N_ACACTGACAAAGCTCT-1	P2N	3776	1397	6.22352	TCell
P2N_ACACTGACAGGTCAGA-1	P2N	3838	1444	8.10318	BCell
P2N_ACACTGAGTGATAGTA-1	P2N	3112	1518	0.449871	DuctalCell
P2N_ACACTGAGTTTACACG-1	P2N	3626	1557	5.65361	BCell
P2N_ACAGAAAAGAGCATAT-1	P2N	5995	2522	8.95746	TuftCell
P2N_ACAGAAAAGGCATCTT-1	P2N	4306	1723	3.99443	ILC3&NKCell
P2N_ACAGAAACAAGTAGTA-1	P2N	11073	3777	2.95313	Fibroblast
P2N_ACAGAAAGTAACCAGG-1	P2N	4179	1544	7.41804	TCell
P2N_ACAGAAAGTAAGCTCT-1	P2N	6392	1828	5.10013	TCell
P2N_ACAGCCGCAATACAGA-1	P2N	5779	1850	6.62744	TCell
P2N_ACAGCCGCAATAGTGA-1	P2N	2004	937	6.18762	TCell
P2N_ACAGCCGGTATCCCAA-1	P2N	4322	1548	7.63535	BCell
P2N_ACAGCCGTCAACTGGT-1	P2N	4313	1597	6.19059	TCell
P2N_ACAGGGAAGGAACATT-1	P2N	2061	1173	2.42601	Fibroblast
P2N_ACAGGGACATCCGAAT-1	P2N	5406	1792	6.62227	BCell
P2N_ACAGGGAGTATAGGAT-1	P2N	2091	1017	12.7212	EndothelialCell
P2N_ACAGGGATCCACGGGT-1	P2N	2014	1000	6.35551	ILC3&NKCell
P2N_ACAGGGATCTGTCTCG-1	P2N	4498	1510	4.95776	TCell
P2N_ACATCCCAGACGCATG-1	P2N	10179	2375	1.65046	Fibroblast
P2N_ACATCCCAGGCAATGC-1	P2N	3577	1388	5.8988	BCell
P2N_ACATCCCAGTATAGAC-1	P2N	4360	1549	6.16972	BCell
P2N_ACATCCCCACTACGGC-1	P2N	5136	1781	3.87461	TCell
P2N_ACATCCCCACTTGACA-1	P2N	6125	1879	4.81633	TCell
P2N_ACATCCCCAGAGGACT-1	P2N	2310	1086	4.80519	TCell
P2N_ACATCCCGTCTGCGCA-1	P2N	3502	1414	7.76699	BCell
P2N_ACATCCCGTCTTCAAG-1	P2N	40739	5688	7.02766	Macrophage
P2N_ACATCCCGTTAAGTCC-1	P2N	1260	535	0.793651	Neutrophil
P2N_ACATCCCGTTATGACC-1	P2N	4456	1533	3.79264	TCell
P2N_ACATCCCTCGTTATCT-1	P2N	12699	4114	9.75667	DuctalCell
P2N_ACATCCCTCTCAACCC-1	P2N	5019	1987	4.50289	TCell
P2N_ACATCCCTCTCTTAAC-1	P2N	5080	1798	7.14567	TCell
P2N_ACATCGAAGGATACGC-1	P2N	20770	4482	4.8676	Fibroblast
P2N_ACATCGAAGGCTCTAT-1	P2N	4265	1591	6.04924	TCell
P2N_ACATCGACAGTCGGTC-1	P2N	7939	2302	7.54503	BCell
P2N_ACATCGACATAATCCG-1	P2N	9427	2769	6.79962	Macrophage
P2N_ACATCGAGTGCAGATG-1	P2N	12903	3939	1.25552	EndothelialCell
P2N_ACATCGATCTCAGGCG-1	P2N	4073	1478	5.03315	BCell
P2N_ACATCGATCTCCGATC-1	P2N	2222	1010	4.77048	TCell
P2N_ACATGCAAGATACGAT-1	P2N	5012	1947	4.60894	TCell
P2N_ACATGCAAGGCCTTGC-1	P2N	3219	1231	7.64212	TCell
P2N_ACATGCAGTAGCTTGT-1	P2N	3785	1557	6.12946	TCell
P2N_ACATGCAGTCAGACTT-1	P2N	17599	5128	10.3301	EndothelialCell
P2N_ACATGCAGTGCACATT-1	P2N	2450	1185	8.44898	Pericyte_like
P2N_ACATGCAGTTGCCGAC-1	P2N	3041	1329	7.49753	TCell
P2N_ACATGCAGTTGGGTTT-1	P2N	20397	5312	3.53483	EndothelialCell
P2N_ACATGCATCAATCCGA-1	P2N	9815	3354	3.14824	EndothelialCell
P2N_ACATGCATCACTCACC-1	P2N	4935	1610	5.75481	BCell
P2N_ACATGCATCCACACAA-1	P2N	5649	1914	8.21384	TCell
P2N_ACATGCATCTCGGCTT-1	P2N	3802	1456	5.10258	TCell
P2N_ACATTTCAGGAGTACC-1	P2N	2141	965	11.2097	BCell
P2N_ACATTTCCAAATGCTC-1	P2N	9916	3719	4.01372	EndothelialCell
P2N_ACATTTCCAAGTACCT-1	P2N	11524	3699	5.58834	Fibroblast
P2N_ACATTTCCAATGCAGG-1	P2N	3865	1517	5.66624	TCell
P2N_ACATTTCCACCCTGAG-1	P2N	5326	1814	3.79271	BCell
P2N_ACATTTCCACTGCACG-1	P2N	9629	3470	7.65396	EndothelialCell
P2N_ACATTTCCATCATCCC-1	P2N	5773	1989	6.66898	TCell
P2N_ACATTTCCATGTCAGT-1	P2N	10422	3774	1.79428	EndothelialCell
P2N_ACATTTCGTTCGGACC-1	P2N	2332	1057	8.27616	TCell
P2N_ACATTTCTCTTCCAGC-1	P2N	4314	1642	6.09643	BCell
P2N_ACCAAACAGCACGATG-1	P2N	9352	3402	7.15355	EndothelialCell
P2N_ACCAAACAGTTGGACG-1	P2N	5125	1873	3.57073	TCell
P2N_ACCAAACCAACAGTGG-1	P2N	13244	4164	1.2987	EndothelialCell
P2N_ACCAAACGTCGTGATT-1	P2N	3123	1266	4.51489	TCell
P2N_ACCAAACTCCGTTTCG-1	P2N	1546	671	3.16947	Neutrophil
P2N_ACCAAACTCCTACCGT-1	P2N	11483	4067	4.43264	TuftCell
P2N_ACCAAACTCGTTAGAC-1	P2N	2895	1207	4.7323	TCell
P2N_ACCAACACAGCGACCT-1	P2N	4151	1458	6.81763	BCell
P2N_ACCAACACATAGCACT-1	P2N	5405	2023	4.53284	TCell
P2N_ACCAACACATCTCATT-1	P2N	4298	1548	6.14239	TCell
P2N_ACCAACACATCTGTTT-1	P2N	9623	2725	12.1064	TCell
P2N_ACCAACAGTACAAACA-1	P2N	3756	2055	3.59425	SchwannCell
P2N_ACCAACATCCAAGCAT-1	P2N	8143	2784	4.5929	Pericyte_like
P2N_ACCAACATCCAAGCCG-1	P2N	6694	2064	10.1135	MastCell
P2N_ACCACAAAGTAACAGT-1	P2N	2286	1097	11.5923	TCell
P2N_ACCACAATCTCTATGT-1	P2N	3186	1463	6.77966	TCell
P2N_ACCATTTCATGTTCAG-1	P2N	8931	2449	6.69578	BCell
P2N_ACCATTTGTAGGCTGA-1	P2N	9846	3413	7.1298	EndothelialCell
P2N_ACCATTTGTGTGCTTA-1	P2N	7686	3107	12.0219	DuctalCell
P2N_ACCATTTGTTTGAAAG-1	P2N	2516	1127	6.43879	TCell
P2N_ACCATTTTCAACGAGG-1	P2N	3830	1445	7.0235	TCell
P2N_ACCATTTTCTCGAACA-1	P2N	2862	1263	10.028	TCell
P2N_ACCCAAAAGATCCTAC-1	P2N	6075	1881	11.8683	BCell
P2N_ACCCAAAAGGGCTTCC-1	P2N	3278	1326	4.42343	TCell
P2N_ACCCAAACAAACACCT-1	P2N	4748	1748	6.00253	TCell
P2N_ACCCAAACACTGTCGG-1	P2N	17003	4796	7.69276	Pericyte_like
P2N_ACCCAAACAGCCATTA-1	P2N	4345	2177	3.77445	EndothelialCell
P2N_ACCCAAACATCAGTCA-1	P2N	11767	3740	4.42764	EndothelialCell
P2N_ACCCAAAGTACCCGCA-1	P2N	1162	567	9.03614	Neutrophil
P2N_ACCCAAAGTGGTACAG-1	P2N	2392	1177	11.8729	ILC3&NKCell
P2N_ACCCAAATCCACTGAA-1	P2N	2158	989	13.2994	TCell
P2N_ACCCAAATCTGTCCGT-1	P2N	3156	1421	14.7338	Fibroblast
P2N_ACCCAAATCTTCCACG-1	P2N	5856	1651	4.04713	TCell
P2N_ACCCTCACAATTTCTC-1	P2N	5222	2094	6.93221	TCell
P2N_ACCCTCACACTGGACC-1	P2N	2612	1104	4.40276	TCell
P2N_ACCCTCACAGTCGTTA-1	P2N	1322	597	10.8169	Pericyte_like
P2N_ACCCTCACAGTTGGTT-1	P2N	8426	2998	10.6694	Macrophage
P2N_ACCCTCAGTCCGTTTC-1	P2N	3713	1440	2.72017	TCell
P2N_ACCCTCAGTCGCATTA-1	P2N	3891	1637	6.81059	ILC3&NKCell
P2N_ACCCTCATCGGTGCAC-1	P2N	3102	1251	5.73823	TCell
P2N_ACCCTCATCGTAGCCG-1	P2N	3118	1626	5.83708	EndothelialCell
P2N_ACCCTCATCTGCAGCG-1	P2N	1327	637	1.05501	Neutrophil
P2N_ACCCTCATCTGTGCAA-1	P2N	4586	1815	4.97165	TCell
P2N_ACCCTTGCAACTCATG-1	P2N	2694	1167	8.01782	TCell
P2N_ACCCTTGGTATACAGA-1	P2N	15511	4581	4.60963	Pericyte_like
P2N_ACCCTTGGTATGACAA-1	P2N	4351	1521	8.80257	BCell
P2N_ACCCTTGGTCGTACTA-1	P2N	4863	1686	5.63438	TCell
P2N_ACCGTTCAGGCCCACT-1	P2N	2615	1058	2.94455	BCell
P2N_ACCGTTCAGGTCATCT-1	P2N	3829	1454	6.9731	TCell
P2N_ACCGTTCAGTACCCTA-1	P2N	4445	1625	8.52643	MastCell
P2N_ACCGTTCCAGATCATC-1	P2N	5777	1808	5.19301	BCell
P2N_ACCGTTCCATATGCGT-1	P2N	12537	3734	8.94951	Pericyte_like
P2N_ACCGTTCGTGTGCCTG-1	P2N	1108	682	10.4693	ILC3&NKCell
P2N_ACCGTTCTCATCTACT-1	P2N	5485	1890	6.45397	TCell
P2N_ACCGTTCTCGAAGAAT-1	P2N	4475	1580	5.45251	TCell
P2N_ACCGTTCTCTACACTT-1	P2N	4052	1751	5.10859	ILC3&NKCell
P2N_ACCGTTCTCTTAATCC-1	P2N	4408	1529	4.28766	BCell
P2N_ACCGTTCTCTTTCAGT-1	P2N	2191	1041	11.5929	BCell
P2N_ACCTACCAGCAAGGAA-1	P2N	12996	4166	3.0317	Fibroblast
P2N_ACCTACCGTGATAGTA-1	P2N	12242	3384	7.74383	Macrophage
P2N_ACCTACCTCCACCTGT-1	P2N	4210	1927	5.24941	ILC3&NKCell
P2N_ACCTACCTCCTTCTGG-1	P2N	3969	1862	5.61854	ILC3&NKCell
P2N_ACCTGAAAGGGTACAC-1	P2N	3533	1424	9.17068	TCell
P2N_ACCTGAAAGGTTCACT-1	P2N	2028	881	1.82446	Fibroblast
P2N_ACCTGAAAGTTACGGG-1	P2N	5496	2052	6.64119	TCell
P2N_ACCTGAACACGCGCAT-1	P2N	28229	6245	5.8486	EndothelialCell
P2N_ACCTGAACAGACAAAT-1	P2N	4831	2028	8.77665	EndothelialCell
P2N_ACCTGAACAGATACCT-1	P2N	3955	1439	2.933	TCell
P2N_ACCTGAACATTGACTG-1	P2N	2103	998	8.84451	BCell
P2N_ACCTGAATCGCTAAAC-1	P2N	2507	1203	4.1085	TCell
P2N_ACCTGTCAGAGCATAT-1	P2N	3082	1419	5.87281	TCell
P2N_ACCTGTCAGCGACTTT-1	P2N	3259	1357	6.84259	TCell
P2N_ACCTGTCCAAATGGCG-1	P2N	3712	1273	3.93319	TCell
P2N_ACCTGTCCACAGTATC-1	P2N	4544	1822	4.81954	ILC3&NKCell
P2N_ACCTGTCGTCTCGGAC-1	P2N	3901	1461	3.99897	TCell
P2N_ACGATCAAGCACCCAC-1	P2N	23393	4691	5.54439	MonoCyte
P2N_ACGATCAAGCTATCTG-1	P2N	3333	1376	5.91059	TCell
P2N_ACGATCACAGGGAATC-1	P2N	8163	3193	3.47911	EndothelialCell
P2N_ACGATCATCTACTCAT-1	P2N	3676	1496	5.41349	TCell
P2N_ACGATGTAGACTCTTG-1	P2N	1993	958	6.57301	BCell
P2N_ACGATGTCAGCGTAGA-1	P2N	3548	1345	7.60992	TCell
P2N_ACGATGTGTCTGGTTA-1	P2N	3642	1413	4.64031	TCell
P2N_ACGATGTGTTTGGGAG-1	P2N	11538	2984	4.32484	MonoCyte
P2N_ACGATGTTCAAGTCTG-1	P2N	9123	3213	6.77409	Fibroblast
P2N_ACGATGTTCCTTCTGG-1	P2N	4369	1522	5.95102	TCell
P2N_ACGCACGAGAGTTGCG-1	P2N	1498	987	4.13885	SchwannCell
P2N_ACGCACGCAACATACC-1	P2N	4266	1643	7.07923	TCell
P2N_ACGCACGGTACAAAGT-1	P2N	5124	2251	7.72834	EndothelialCell
P2N_ACGCACGGTAGTCGGA-1	P2N	2571	1180	6.06768	TCell
P2N_ACGCACGGTCACTCGG-1	P2N	11008	3313	6.67696	Pericyte_like
P2N_ACGCACGGTTGTCTAG-1	P2N	4393	1686	5.75916	TCell
P2N_ACGCACGTCATGCCAA-1	P2N	3615	1353	7.9668	TCell
P2N_ACGCACGTCGGACTGC-1	P2N	44293	6358	5.95128	Macrophage
P2N_ACGCACGTCTACTTCA-1	P2N	8626	3298	6.58474	EndothelialCell
P2N_ACGGAAGCAGTGGGTA-1	P2N	3505	1401	6.81883	TCell
P2N_ACGGAAGCAGTTGGTT-1	P2N	5027	1814	10.1054	BCell
P2N_ACGGAAGGTCTAGGTT-1	P2N	3090	1375	11.2945	MonoCyte
P2N_ACGGAAGGTTCCCAAA-1	P2N	30470	4356	13.1244	EndocrineCell
P2N_ACGGAAGTCAGCTTCC-1	P2N	15942	4300	5.48865	EndothelialCell
P2N_ACGGAAGTCTGTTGGA-1	P2N	3803	1465	5.86379	TCell
P2N_ACGGGTCAGCCATCCG-1	P2N	3316	1444	8.05187	TCell
P2N_ACGGGTCAGTCCCAAT-1	P2N	4587	1632	5.47199	TCell
P2N_ACGGGTCAGTCCCGAC-1	P2N	6072	1726	6.07708	TCell
P2N_ACGGGTCCACAACATC-1	P2N	34254	6231	2.21288	Fibroblast
P2N_ACGGGTCTCAAGGACG-1	P2N	4875	1836	4.02051	TCell
P2N_ACGGGTCTCATACGGT-1	P2N	5327	2132	2.94725	Fibroblast
P2N_ACGGGTCTCTCATTGT-1	P2N	2711	1104	3.54113	BCell
P2N_ACGGTCGAGACTAAGT-1	P2N	9421	2766	10.0945	Macrophage
P2N_ACGGTCGAGGTGCGAT-1	P2N	11095	3686	14.7454	DuctalCell
P2N_ACGGTCGAGTCTGGAG-1	P2N	20149	5060	5.6777	EndothelialCell
P2N_ACGGTCGCACGTACAT-1	P2N	3383	1541	7.30121	ILC3&NKCell
P2N_ACGGTCGCAGAGATGC-1	P2N	2134	1083	5.95127	TCell
P2N_ACGGTCGTCGCCAATA-1	P2N	6668	2901	2.92442	Fibroblast
P2N_ACGGTTAAGTAACGTA-1	P2N	4003	1530	5.79565	TCell
P2N_ACGGTTAAGTAGGATT-1	P2N	2895	1198	9.91364	TCell
P2N_ACGGTTACAAGGTTGG-1	P2N	9970	3537	4.54363	EndothelialCell
P2N_ACGGTTAGTGTGGTCC-1	P2N	15491	4447	7.98528	DuctalCell
P2N_ACGGTTATCACGGGAA-1	P2N	4272	1447	6.76498	BCell
P2N_ACGTAACGTACCGTGC-1	P2N	3493	1350	7.9874	TCell
P2N_ACGTAACGTGAGATAT-1	P2N	3568	1859	14.3778	DuctalCell
P2N_ACGTAACTCGCCCAGA-1	P2N	4019	1618	5.99652	TCell
P2N_ACGTACAAGCAACAAT-1	P2N	2989	1325	4.51656	TCell
P2N_ACGTACAAGTGGCAGT-1	P2N	5316	2134	11.55	EndothelialCell
P2N_ACGTACACACATGGTT-1	P2N	3764	1629	4.94155	TCell
P2N_ACGTACACATCGCTCT-1	P2N	5595	1970	5.63003	TCell
P2N_ACGTACATCAGAATAG-1	P2N	3447	1454	4.3226	TCell
P2N_ACGTACATCCATACTT-1	P2N	21284	5653	8.3349	Fibroblast
P2N_ACGTACATCTCCGATC-1	P2N	15647	4174	12.2899	Fibroblast
P2N_ACGTACATCTTCTCAA-1	P2N	6693	1933	4.48229	TCell
P2N_ACGTAGTAGTCATCCA-1	P2N	1895	878	9.86807	BCell
P2N_ACGTAGTAGTCGGCAA-1	P2N	2139	954	9.91117	TCell
P2N_ACGTAGTCAATTGCGT-1	P2N	2732	1268	11.3836	TCell
P2N_ACGTAGTCATACTTTC-1	P2N	1832	907	10.8624	TCell
P2N_ACGTAGTCATTCTGTT-1	P2N	16518	3864	4.55261	DendriticCell
P2N_ACGTAGTGTCGCGGTT-1	P2N	1647	876	6.98239	TCell
P2N_ACGTAGTGTTGCTAGT-1	P2N	1680	954	11.0119	AcinarCell
P2N_ACGTAGTTCAGTGATC-1	P2N	4176	1437	5.91475	BCell
P2N_ACGTCCTAGATGCTTC-1	P2N	4665	2244	13.955	DuctalCell
P2N_ACGTCCTAGGACTTCT-1	P2N	9680	2784	6.55992	TCell
P2N_ACGTCCTAGTTTGCTG-1	P2N	3866	1447	7.00983	BCell
P2N_ACGTCCTCATAATGCC-1	P2N	3880	1417	5.25773	BCell
P2N_ACGTCCTGTACAATAG-1	P2N	2875	1332	5.35652	TCell
P2N_ACGTCCTTCAGCAATC-1	P2N	5653	1905	2.70653	TCell
P2N_ACGTCCTTCATTCCTA-1	P2N	5947	1932	5.16227	TCell
P2N_ACGTTCCAGATGGTAT-1	P2N	2559	1093	9.92575	Fibroblast
P2N_ACGTTCCGTATTCCTT-1	P2N	6768	2182	5.80674	TCell
P2N_ACGTTCCGTCCAATCA-1	P2N	8457	3239	7.30756	EndothelialCell
P2N_ACGTTCCGTTAAGCAA-1	P2N	1297	726	3.00694	TCell
P2N_ACGTTCCGTTCTCAGA-1	P2N	32238	6854	4.09455	EndothelialCell
P2N_ACGTTCCTCCCTTGTG-1	P2N	2374	1084	8.25611	TCell
P2N_ACGTTCCTCCTTATAC-1	P2N	3139	1492	7.86875	TCell
P2N_ACTACGAAGACCTCAT-1	P2N	1849	905	12.2228	Neutrophil
P2N_ACTACGAAGTAGGTTA-1	P2N	3123	1271	7.74896	BCell
P2N_ACTACGACACCCTAAA-1	P2N	5052	1732	9.04592	BCell
P2N_ACTACGACACCGTGAC-1	P2N	3524	1382	8.17253	TCell
P2N_ACTACGACACTCTAGA-1	P2N	3988	1464	6.61986	BCell
P2N_ACTACGACATCCGCGA-1	P2N	5018	1758	5.81905	BCell
P2N_ACTATCTAGATCCTAC-1	P2N	8208	2603	3.17982	TCell
P2N_ACTATCTGTGGAAATT-1	P2N	3054	1239	8.25147	TCell
P2N_ACTATCTGTGGATCGA-1	P2N	2918	1222	6.51131	BCell
P2N_ACTATCTGTTACCTGA-1	P2N	1294	887	1.23648	DuctalCell
P2N_ACTATCTGTTGGAGAC-1	P2N	3319	1293	13.3474	BCell
P2N_ACTATCTGTTTAAGGA-1	P2N	18116	4291	13.9656	Macrophage
P2N_ACTATCTTCACCATGA-1	P2N	4468	1814	5.86392	TCell
P2N_ACTATCTTCCGTAATG-1	P2N	36512	6526	3.03736	EndothelialCell
P2N_ACTATCTTCTAGATCG-1	P2N	2636	1487	8.5736	ILC3&NKCell
P2N_ACTATGGGTAAGATTG-1	P2N	1346	595	2.15453	Neutrophil
P2N_ACTATGGGTATCGAAA-1	P2N	8588	2509	8.54681	Macrophage
P2N_ACTATGGGTTAAGAAC-1	P2N	17308	4568	4.95725	Fibroblast
P2N_ACTATGGTCAGCAGAG-1	P2N	4010	1527	8.37905	TCell
P2N_ACTATGGTCCACAGGC-1	P2N	12433	3966	4.21459	EndothelialCell
P2N_ACTATTCAGACTCAAA-1	P2N	1026	508	2.43665	Neutrophil
P2N_ACTATTCAGAGAGAAC-1	P2N	4384	1581	4.03741	TCell
P2N_ACTATTCAGTACTGTC-1	P2N	3960	1449	5.90909	BCell
P2N_ACTATTCCAAATCAAG-1	P2N	3932	1511	5.79858	BCell
P2N_ACTATTCCAAGGCAAC-1	P2N	5312	1687	8.33961	TCell
P2N_ACTATTCCAATCGCAT-1	P2N	2450	956	6.69388	TCell
P2N_ACTATTCCATCGTGGC-1	P2N	1863	1002	3.32797	TCell
P2N_ACTATTCGTAATTAGG-1	P2N	5626	1853	8.67401	BCell
P2N_ACTATTCGTGGGTTGA-1	P2N	22433	4805	5.67913	Fibroblast
P2N_ACTATTCTCAAGTCGT-1	P2N	7560	2587	7.20899	Pericyte_like
P2N_ACTATTCTCGTAGCTA-1	P2N	3766	1435	5.70898	BCell
P2N_ACTCCCAAGCCTCTCT-1	P2N	5148	1668	3.61305	TCell
P2N_ACTCCCAAGCTCTATG-1	P2N	5870	2026	7.59796	BCell
P2N_ACTCCCAAGTTCCAGT-1	P2N	1554	854	4.3758	Pericyte_like
P2N_ACTCCCACACTCCTTG-1	P2N	1171	709	1.70794	DuctalCell
P2N_ACTCCCACAGGTACGA-1	P2N	8335	3421	12.8854	DuctalCell
P2N_ACTCCCACATGAGGGT-1	P2N	5731	2259	8.86407	Pericyte_like
P2N_ACTCCCAGTCGAGCAA-1	P2N	3425	1270	7.94161	TCell
P2N_ACTCCCAGTGGTCCCA-1	P2N	1350	607	3.77778	Neutrophil
P2N_ACTCCCAGTTGTATGC-1	P2N	26157	4479	7.79906	PlasmaCell
P2N_ACTCCCATCCAGTGTA-1	P2N	5893	1922	9.55371	BCell
P2N_ACTCTCGAGACCAAAT-1	P2N	1042	553	2.01536	Neutrophil
P2N_ACTCTCGAGACTTGTC-1	P2N	3201	1282	8.71603	BCell
P2N_ACTCTCGGTACTCCCT-1	P2N	4673	1449	3.76632	TCell
P2N_ACTCTCGGTATCATGC-1	P2N	7621	2982	8.25351	EndothelialCell
P2N_ACTCTCGGTGCCGTTG-1	P2N	2391	1314	12.2543	EndothelialCell
P2N_ACTCTCGGTGTTAACC-1	P2N	5395	1728	4.02224	TCell
P2N_ACTCTCGTCCGTCCTA-1	P2N	1017	640	3.34317	DuctalCell
P2N_ACTGATGAGCTACTGT-1	P2N	3858	1445	7.62053	TCell
P2N_ACTGATGAGTGACCTT-1	P2N	1461	744	5.88638	TCell
P2N_ACTGATGGTGAGATAT-1	P2N	3212	1327	6.81818	ILC3&NKCell
P2N_ACTGATGGTTCGGCTG-1	P2N	4107	1709	4.45581	TCell
P2N_ACTGATGTCGGCTATA-1	P2N	8513	2994	2.92494	TCell
P2N_ACTGATGTCTGGACCG-1	P2N	4549	1646	7.93581	TCell
P2N_ACTGCAAAGACTCGAG-1	P2N	3799	1715	13.6088	Macrophage
P2N_ACTGCAACAAGTGGAC-1	P2N	4617	1663	7.53736	TCell
P2N_ACTGCAACATATCTCT-1	P2N	1006	537	2.28628	Neutrophil
P2N_ACTGCAACATCGTGGC-1	P2N	4321	1423	8.37769	MastCell
P2N_ACTGCAAGTGGGATTG-1	P2N	1772	961	12.246	TCell
P2N_ACTGCAATCTCATTGT-1	P2N	3974	1437	8.68143	TCell
P2N_ACTGTCCAGGGCCAAT-1	P2N	4003	1500	7.36947	TCell
P2N_ACTGTCCAGGGTACGT-1	P2N	9850	2996	6.19289	EndothelialCell
P2N_ACTGTCCCAAACTCTG-1	P2N	3071	1215	8.43373	TCell
P2N_ACTGTCCCAACACACT-1	P2N	3331	1514	7.29511	ILC3&NKCell
P2N_ACTGTCCCAAGGTCAG-1	P2N	1896	882	7.75316	TCell
P2N_ACTGTCCCACTCATAG-1	P2N	4031	1561	6.52444	BCell
P2N_ACTGTCCCATGAAGCG-1	P2N	7203	3090	13.5499	DuctalCell
P2N_ACTGTCCCATGTAACC-1	P2N	10127	3146	6.91221	Macrophage
P2N_ACTGTCCGTTCCATTT-1	P2N	3519	1560	2.92697	TCell
P2N_ACTGTGAAGGTTAGTA-1	P2N	6335	2130	9.09234	MastCell
P2N_ACTGTGAAGTATTCCG-1	P2N	3464	1501	7.62125	TCell
P2N_ACTGTGACATACAGCT-1	P2N	11715	3568	5.00213	Fibroblast
P2N_ACTGTGAGTCGAATGG-1	P2N	3984	1540	8.53414	BCell
P2N_ACTTAGGAGTTGGAGC-1	P2N	6714	1981	8.2812	BCell
P2N_ACTTAGGGTATCGCTA-1	P2N	3137	1280	9.75454	BCell
P2N_ACTTAGGTCCCAATAG-1	P2N	2203	1126	3.54063	TCell
P2N_ACTTAGGTCGAACACT-1	P2N	4671	1888	5.48063	TCell
P2N_ACTTAGGTCTGCGGCA-1	P2N	7458	2340	4.82703	MonoCyte
P2N_ACTTATCAGACAAGCC-1	P2N	3525	1575	6.95035	ILC3&NKCell
P2N_ACTTATCAGGAACGAA-1	P2N	3653	1336	5.4202	TCell
P2N_ACTTATCCATCACCAA-1	P2N	5217	1773	5.02204	TCell
P2N_ACTTATCTCGGCTGGT-1	P2N	11593	3786	9.91115	EndothelialCell
P2N_ACTTCCGAGATCCCAT-1	P2N	7199	1590	2.93096	PlasmaCell
P2N_ACTTCCGAGGTGTGAC-1	P2N	4469	1688	8.25688	BCell
P2N_ACTTCCGCAGAACTTC-1	P2N	18651	4998	3.37783	Fibroblast
P2N_ACTTCCGCATGACCCG-1	P2N	9642	3494	2.84173	EndothelialCell
P2N_ACTTCCGTCTTCCCAG-1	P2N	2804	1179	7.77461	TCell
P2N_ACTTCGCAGCTCCCTT-1	P2N	8537	2795	7.3445	TCell
P2N_ACTTCGCCACTATCGA-1	P2N	3386	1420	8.21028	TCell
P2N_ACTTCGCCATTCCTAT-1	P2N	3449	1344	5.65381	TCell
P2N_ACTTCGCTCAATCAGC-1	P2N	2687	1187	5.69408	BCell
P2N_ACTTCGCTCCAAGGGA-1	P2N	1126	720	4.61812	TuftCell
P2N_ACTTCGCTCCACTAGA-1	P2N	20583	4745	4.19278	EndothelialCell
P2N_ACTTCGCTCGAATCCA-1	P2N	2940	1381	7.0068	ILC3&NKCell
P2N_ACTTTCAAGTCGCTAT-1	P2N	3660	1468	6.01093	TCell
P2N_ACTTTCACATGTGACT-1	P2N	8001	2549	4.62442	DendriticCell
P2N_ACTTTCAGTATCCTTT-1	P2N	12983	4170	5.46869	EndothelialCell
P2N_ACTTTCAGTTGTCTAG-1	P2N	28777	5851	8.87514	EndothelialCell
P2N_ACTTTCATCTCAATCT-1	P2N	4532	1718	7.03883	TCell
P2N_ACTTTGTAGAAGTCTA-1	P2N	6077	1946	5.31512	TCell
P2N_ACTTTGTAGTAAACTG-1	P2N	1281	690	9.60187	BCell
P2N_ACTTTGTCAGCTCATA-1	P2N	3776	1573	8.02436	TCell
P2N_ACTTTGTCATACAGGG-1	P2N	3270	1750	0.458716	DuctalCell
P2N_ACTTTGTCATGACTGT-1	P2N	4841	1719	7.64305	BCell
P2N_ACTTTGTTCTGTCCCA-1	P2N	2305	1064	3.29718	BCell
P2N_AGAAATGAGCCGAACA-1	P2N	3839	1580	4.1938	TCell
P2N_AGAAATGAGCCGCTTG-1	P2N	1430	711	2.86713	Neutrophil
P2N_AGAAATGAGCTCGAAG-1	P2N	2886	1241	6.51421	TCell
P2N_AGAAATGCACGTTGGC-1	P2N	4705	1638	6.99256	TCell
P2N_AGAAATGGTCCAGAAG-1	P2N	1284	815	1.79128	Macrophage
P2N_AGAAATGTCAGGAAGC-1	P2N	1308	699	8.63914	TCell
P2N_AGAACAAAGCTACTAC-1	P2N	3855	1499	9.28664	BCell
P2N_AGAACAAGTAAGACCG-1	P2N	2548	1077	5.65149	TCell
P2N_AGAACAATCAGCTCTC-1	P2N	3340	1355	7.42515	BCell
P2N_AGAACAATCCATTGTT-1	P2N	1170	653	11.3675	Fibroblast
P2N_AGAACAATCCCTGGTT-1	P2N	3755	1536	9.50732	ILC3&NKCell
P2N_AGAACCTAGAGCTGCA-1	P2N	7649	2656	8.74624	Pericyte_like
P2N_AGAACCTAGCTTGTTG-1	P2N	3370	1344	6.49852	TCell
P2N_AGAACCTCACAAAGCG-1	P2N	4549	2117	6.96856	EndothelialCell
P2N_AGAACCTCAGCATACT-1	P2N	2405	1100	7.35967	TCell
P2N_AGAACCTCATGCGTGC-1	P2N	4422	2038	8.16373	EndothelialCell
P2N_AGAACCTTCAAGAGGC-1	P2N	4446	1604	6.43275	TCell
P2N_AGAACCTTCACAAGGG-1	P2N	2589	1126	5.71649	TCell
P2N_AGAACCTTCCACTAGA-1	P2N	4638	1795	5.00216	TCell
P2N_AGAACCTTCCGATTAG-1	P2N	7417	2998	1.87407	Fibroblast
P2N_AGAAGCGAGCCTGACC-1	P2N	11369	3626	5.515	Fibroblast
P2N_AGAAGCGAGCGCCTAC-1	P2N	1255	729	4.38247	DendriticCell
P2N_AGAAGCGTCAACCTCC-1	P2N	3378	1581	7.90409	ILC3&NKCell
P2N_AGAAGCGTCTCTCAAT-1	P2N	4209	1473	3.80138	TCell
P2N_AGAAGCGTCTGCCTCA-1	P2N	9508	2712	6.19478	ILC3&NKCell
P2N_AGAAGTAAGGTATCTC-1	P2N	4924	2240	14.6426	DuctalCell
P2N_AGAAGTACAAGAGTTA-1	P2N	6704	2011	4.99702	MonoCyte
P2N_AGAAGTACAAGCAATA-1	P2N	1938	932	10.6811	TCell
P2N_AGAAGTACACAGAGCA-1	P2N	7996	2532	7.21611	Pericyte_like
P2N_AGAAGTACACATTGTG-1	P2N	10872	3385	5.44518	Fibroblast
P2N_AGAAGTATCCGTGTGG-1	P2N	3361	1355	7.11098	BCell
P2N_AGAAGTATCCTAAACG-1	P2N	1127	560	1.24224	Neutrophil
P2N_AGACAAAAGTGTTCAC-1	P2N	4023	1464	7.65598	TCell
P2N_AGACAAACAAAGACGC-1	P2N	12439	3344	7.46845	Macrophage
P2N_AGACAAACAATACGCT-1	P2N	5525	2310	4.57919	Pericyte_like
P2N_AGACAAAGTCGAGATG-1	P2N	17081	4588	5.56174	Macrophage
P2N_AGACAAAGTTGTACGT-1	P2N	5306	1866	7.14286	BCell
P2N_AGACAAATCTTCACAT-1	P2N	10501	3710	1.5808	EndothelialCell
P2N_AGACACTCAAAGGGCT-1	P2N	9279	2513	4.79578	TCell
P2N_AGACACTCAATAGTAG-1	P2N	2894	1472	12.6814	Macrophage
P2N_AGACACTCAGCCTATA-1	P2N	7695	1870	3.67771	TCell
P2N_AGACACTGTCGGCTAC-1	P2N	2330	1179	3.34764	DendriticCell
P2N_AGACACTGTGACAACG-1	P2N	3942	1760	5.0482	ILC3&NKCell
P2N_AGACACTGTGGCACTC-1	P2N	4583	1668	8.50971	TCell
P2N_AGACACTTCGTACCTC-1	P2N	3768	1418	5.86518	BCell
P2N_AGACACTTCTGTCGTC-1	P2N	1086	555	2.11786	Neutrophil
P2N_AGACAGGCAAACAGGC-1	P2N	4382	1692	6.18439	TCell
P2N_AGACAGGGTAGACAGC-1	P2N	4723	1686	3.04891	BCell
P2N_AGACAGGGTTATGGTC-1	P2N	15166	4154	2.21548	Fibroblast
P2N_AGACAGGGTTTCGTTT-1	P2N	10976	3691	5.29337	Fibroblast
P2N_AGACAGGTCGTTACCC-1	P2N	2483	1062	7.57149	TCell
P2N_AGACCATAGACTAAGT-1	P2N	2286	993	12.2922	TCell
P2N_AGACCATAGCCTCAAT-1	P2N	6582	2473	12.1392	Macrophage
P2N_AGACCATAGGAACGAA-1	P2N	5500	1772	7.03636	BCell
P2N_AGACCATCATGATCTG-1	P2N	7455	1982	6.03622	BCell
P2N_AGACCATGTGGCTGAA-1	P2N	3756	1422	8.22684	BCell
P2N_AGACCATTCACAAGAA-1	P2N	1194	621	1.84255	Neutrophil
P2N_AGACCATTCCGTGTCT-1	P2N	3663	1275	8.79061	BCell
P2N_AGACCCGAGTGAGTTA-1	P2N	5300	1947	4.83019	Pericyte_like
P2N_AGACCCGCAAATCAGA-1	P2N	3825	1396	4.62745	BCell
P2N_AGACCCGCACCAGCTG-1	P2N	3207	1511	6.79763	ILC3&NKCell
P2N_AGACCCGCACTCTGCT-1	P2N	2594	1166	0.616808	TCell
P2N_AGACCCGCATGCCGGT-1	P2N	5954	2255	9.9093	EndothelialCell
P2N_AGACCCGGTCTCACAA-1	P2N	2840	1169	5.9507	TCell
P2N_AGACTCAAGCTGAGTG-1	P2N	2752	1262	13.8081	TCell
P2N_AGACTCAAGGTTATAG-1	P2N	3323	1414	6.22931	TCell
P2N_AGACTCACACGCAAAG-1	P2N	4756	1561	12.4474	BCell
P2N_AGACTCACATCATGAC-1	P2N	1538	690	13.7841	Macrophage
P2N_AGACTCATCAAACGTC-1	P2N	6223	2282	10.6701	Fibroblast
P2N_AGACTCATCCTCTTTC-1	P2N	3620	1537	3.59116	TCell
P2N_AGAGAATAGCCAAGCA-1	P2N	1023	500	7.03812	AcinarCell
P2N_AGAGAATAGGCTGGAT-1	P2N	3882	1547	5.2035	TCell
P2N_AGAGAATCAGATTAAG-1	P2N	5345	2473	1.49673	EndothelialCell
P2N_AGAGAATCAGGGTTGA-1	P2N	3683	1409	4.96878	TCell
P2N_AGAGAATTCCACAGGC-1	P2N	8908	2665	6.94881	MonoCyte
P2N_AGAGAATTCTACGGGC-1	P2N	3071	1432	9.93162	Pericyte_like
P2N_AGAGAATTCTTGCGCT-1	P2N	9058	3184	6.77854	ILC3&NKCell
P2N_AGAGAATTCTTTGATC-1	P2N	7705	3105	14.3413	DuctalCell
P2N_AGAGAGCGTAAGATAC-1	P2N	5193	1704	4.27499	BCell
P2N_AGAGAGCGTATCTCTT-1	P2N	3473	1459	6.73769	TCell
P2N_AGAGAGCGTATCTTCT-1	P2N	3385	1264	8.71492	BCell
P2N_AGAGAGCGTTCACGAT-1	P2N	14624	2984	8.14415	EndocrineCell
P2N_AGAGAGCTCAAAGGTA-1	P2N	9730	2442	8.45838	BCell
P2N_AGAGAGCTCCACTGAA-1	P2N	6192	2168	8.22028	TCell
P2N_AGAGAGCTCGATACAC-1	P2N	9314	2952	5.20721	Fibroblast
P2N_AGAGAGCTCGTAATGC-1	P2N	1195	587	3.43096	Neutrophil
P2N_AGAGAGCTCGTCCTTG-1	P2N	3471	1459	12.9358	DendriticCell
P2N_AGAGAGCTCTGGCCGA-1	P2N	16216	4371	5.66724	Fibroblast
P2N_AGAGCAGAGGGCAGGA-1	P2N	4503	1592	6.01821	TCell
P2N_AGAGCAGCAACCGATT-1	P2N	4506	2009	3.97248	Fibroblast
P2N_AGAGCAGGTATAGGAT-1	P2N	5546	2710	12.7299	DuctalCell
P2N_AGAGCAGGTTGCTCGG-1	P2N	10556	2935	4.08299	Fibroblast
P2N_AGAGCAGTCTCCTGCA-1	P2N	7332	2425	8.57883	DendriticCell
P2N_AGAGCCCAGTTCATCG-1	P2N	2336	1026	7.87671	ILC3&NKCell
P2N_AGAGCCCCACCATATG-1	P2N	2125	1160	6.68235	EndothelialCell
P2N_AGAGCCCGTCTGCCTT-1	P2N	10083	2776	4.98859	Macrophage
P2N_AGATAGAAGCGCCGTT-1	P2N	7847	2845	5.72193	EndothelialCell
P2N_AGATAGAAGGTTTGAA-1	P2N	2418	1138	6.90653	TCell
P2N_AGATAGACACACTGGC-1	P2N	8369	3075	5.96248	EndothelialCell
P2N_AGATAGACACATGTTG-1	P2N	5624	1574	4.16074	BCell
P2N_AGATAGACATAGAATG-1	P2N	7223	2699	5.23328	EndothelialCell
P2N_AGATAGAGTAGGGAGG-1	P2N	4051	1411	9.18292	TCell
P2N_AGATAGAGTTCACGAT-1	P2N	2116	926	7.32514	TCell
P2N_AGATAGATCTCTCGAC-1	P2N	7668	2276	4.92958	TCell
P2N_AGATCCAAGCATGCGA-1	P2N	1958	931	10.1634	TCell
P2N_AGATCCACAATACGAA-1	P2N	6662	2113	6.96488	TCell
P2N_AGATCCACATCCAATG-1	P2N	1507	948	6.23756	Fibroblast
P2N_AGATCCAGTATAGGGC-1	P2N	3285	1387	5.69254	TCell
P2N_AGATCCATCAGTCTTT-1	P2N	2904	1315	7.1281	TCell
P2N_AGATCCATCCACTGAA-1	P2N	4347	1946	5.75109	ILC3&NKCell
P2N_AGATCCATCTCCGATC-1	P2N	1093	646	5.48948	TCell
P2N_AGATCGTAGCACCCAC-1	P2N	4900	1695	8.42857	MastCell
P2N_AGATCGTCAAGCAATA-1	P2N	4636	1594	3.32183	TCell
P2N_AGATCGTTCGGTGCAC-1	P2N	6147	2134	7.20677	TCell
P2N_AGATCGTTCTATACTC-1	P2N	4276	1584	4.39663	TCell
P2N_AGATCGTTCTCTATAC-1	P2N	4325	1693	9.52601	TCell
P2N_AGATGAAAGCAGGGAG-1	P2N	4297	1808	9.79753	ILC3&NKCell
P2N_AGATGAAAGGGAGATA-1	P2N	3466	1514	6.54934	ILC3&NKCell
P2N_AGATGAAAGTAAACAC-1	P2N	2041	811	8.42724	MastCell
P2N_AGATGAAAGTTGCCTA-1	P2N	8303	3273	13.2	DuctalCell
P2N_AGATGAACAGCCTTCT-1	P2N	18554	4367	4.22011	Fibroblast
P2N_AGATGAACAGCTGCCA-1	P2N	1172	520	4.60751	Neutrophil
P2N_AGATGAATCCATTGTT-1	P2N	3758	1457	10.4577	BCell
P2N_AGATGAATCTACCTTA-1	P2N	20511	4409	6.16255	Fibroblast
P2N_AGATGCTAGCATTGAA-1	P2N	4031	1434	11.2627	TCell
P2N_AGATGCTAGTTCCGGC-1	P2N	5894	2122	5.53105	Pericyte_like
P2N_AGATGCTCAAGTGGGT-1	P2N	3073	1611	6.57338	ILC3&NKCell
P2N_AGATGCTGTATATGGA-1	P2N	2505	1380	0.558882	DuctalCell
P2N_AGATGCTGTCCGAAGA-1	P2N	4891	1748	7.54447	TCell
P2N_AGCATCAAGATAGTGT-1	P2N	1258	833	4.531	EndothelialCell
P2N_AGCATCAAGCAAGGAA-1	P2N	3844	1433	6.52966	TCell
P2N_AGCATCAGTACCTTCC-1	P2N	4480	1562	5.02232	TCell
P2N_AGCATCAGTTCCCACT-1	P2N	3950	1475	6.20253	BCell
P2N_AGCATCATCAGCTAGT-1	P2N	2475	1142	6.46465	TCell
P2N_AGCATCATCCCAGGCA-1	P2N	3304	1141	10.3814	MastCell
P2N_AGCATCATCTGGCCTT-1	P2N	14693	4126	4.59402	Fibroblast
P2N_AGCCAATAGTACCCTA-1	P2N	4087	1941	12.9924	EndothelialCell
P2N_AGCCAATCACAAACGG-1	P2N	5157	1881	4.84778	BCell
P2N_AGCCAATCAGGTGACA-1	P2N	5966	1721	5.74925	TCell
P2N_AGCCAATCAGTAACGG-1	P2N	6588	2446	7.16454	Pericyte_like
P2N_AGCCAATCATCTCATT-1	P2N	1944	921	5.70988	TCell
P2N_AGCCAATCATGGATCT-1	P2N	4367	1511	6.57202	BCell
P2N_AGCCAATGTATTGACC-1	P2N	7142	1892	5.43265	TCell
P2N_AGCCAATGTCAGACTT-1	P2N	1848	916	7.25108	BCell
P2N_AGCCAATTCAGGCGAA-1	P2N	3291	1294	7.20146	BCell
P2N_AGCCAATTCCTCACCA-1	P2N	4618	1682	6.21481	MastCell
P2N_AGCCACGAGGTTCCAT-1	P2N	5783	1838	5.06657	BCell
P2N_AGCCACGCACCGTGCA-1	P2N	16277	4275	4.26368	Fibroblast
P2N_AGCCACGCATGCCGAC-1	P2N	3533	1316	6.08548	BCell
P2N_AGCCACGCATGGGCAA-1	P2N	12996	3406	3.78578	DendriticCell
P2N_AGCCACGGTCACTTCC-1	P2N	5372	1860	8.20923	TCell
P2N_AGCCAGCAGGCCCACT-1	P2N	3457	1386	5.87214	TCell
P2N_AGCCAGCCACGACCTG-1	P2N	2599	1463	9.54213	DuctalCell
P2N_AGCCAGCCACGCTGAC-1	P2N	9316	3328	3.49936	Fibroblast
P2N_AGCCAGCCACTATGTG-1	P2N	3544	1404	7.84424	BCell
P2N_AGCCAGCCAGGCGAAT-1	P2N	1833	980	7.20131	TCell
P2N_AGCCAGCTCCGATAAC-1	P2N	3455	1367	10.246	BCell
P2N_AGCGATTAGCATCGAG-1	P2N	3473	1359	5.3556	TCell
P2N_AGCGATTAGGACACTG-1	P2N	6078	1734	4.82066	TCell
P2N_AGCGATTAGGCCTTGC-1	P2N	19180	5132	5.37018	EndothelialCell
P2N_AGCGATTAGTCCCGAC-1	P2N	1127	584	13.2209	Neutrophil
P2N_AGCGATTCAGTTCACA-1	P2N	4576	1675	5.37587	TCell
P2N_AGCGATTGTACAGCGA-1	P2N	1552	902	6.70103	Fibroblast
P2N_AGCGATTTCCTTTGAT-1	P2N	2490	984	7.91165	TCell
P2N_AGCGCCAGTGGTCCGT-1	P2N	4994	1693	6.50781	TCell
P2N_AGCGCCAGTGGTTCTA-1	P2N	1295	926	0.772201	DuctalCell
P2N_AGCGCTGAGCGCCATC-1	P2N	10576	3378	6.5053	Pericyte_like
P2N_AGCGCTGAGTCAAGCG-1	P2N	6438	2497	13.731	EndothelialCell
P2N_AGCGCTGAGTTACGAA-1	P2N	1229	601	4.96338	Neutrophil
P2N_AGCGCTGCACCAATTG-1	P2N	7851	2419	11.8711	Macrophage
P2N_AGCGCTGCAGAGGGTT-1	P2N	3514	1353	7.42743	TCell
P2N_AGCGCTGTCAATCTTC-1	P2N	4842	2100	6.03057	EndothelialCell
P2N_AGCGCTGTCACTCTTA-1	P2N	61302	5420	7.41411	AcinarCell
P2N_AGCGCTGTCATCGCAA-1	P2N	1176	570	6.63265	Neutrophil
P2N_AGCGTATAGAGGTCAC-1	P2N	1953	931	14.3369	BCell
P2N_AGCGTATAGCTGAAAT-1	P2N	3814	1528	6.52858	BCell
P2N_AGCGTATAGTCTAACC-1	P2N	1539	745	14.23	Neutrophil
P2N_AGCGTATCAAGTGACG-1	P2N	9533	3172	7.24851	EndothelialCell
P2N_AGCGTATTCAGAACCT-1	P2N	4564	1689	5.7844	TCell
P2N_AGCGTATTCTGTGTGA-1	P2N	6429	3016	6.37735	EndothelialCell
P2N_AGCGTCGGTCCAGGTC-1	P2N	6614	2399	6.36529	Fibroblast
P2N_AGCTACAAGACAGTCG-1	P2N	9114	2858	9.26048	Macrophage
P2N_AGCTACAAGACTCTTG-1	P2N	3121	1377	7.59372	TCell
P2N_AGCTACAAGAGTATAC-1	P2N	4436	1582	6.40216	BCell
P2N_AGCTACAAGGATTTGA-1	P2N	7118	2764	13.4588	Pericyte_like
P2N_AGCTACAAGTCATAGA-1	P2N	2763	1453	10.4958	DuctalCell
P2N_AGCTACACAACTGCTA-1	P2N	5884	1967	8.9225	BCell
P2N_AGCTACACAATCTAGC-1	P2N	6326	2222	8.42555	TCell
P2N_AGCTACACACGAGGTA-1	P2N	4036	1680	2.57681	TCell
P2N_AGCTACACAGGATGAC-1	P2N	3694	1519	4.89984	TCell
P2N_AGCTACAGTACTCCCT-1	P2N	6091	2362	4.07158	BCell
P2N_AGCTACAGTGGAACCA-1	P2N	4773	1927	7.71004	TCell
P2N_AGCTACAGTTCAAGGG-1	P2N	3335	1324	6.5967	BCell
P2N_AGCTACATCACGAGGA-1	P2N	5592	1867	4.5422	TCell
P2N_AGCTACATCAGTCACA-1	P2N	5440	1884	7.11397	TCell
P2N_AGCTACATCGCTATTT-1	P2N	3835	1499	8.10952	BCell
P2N_AGCTCAAAGCTAGATA-1	P2N	3877	1784	11.349	EndothelialCell
P2N_AGCTCAACAAATGGAT-1	P2N	4053	1591	9.03035	TCell
P2N_AGCTCAACACTCTCGT-1	P2N	1391	733	11.0712	BCell
P2N_AGCTCAATCATTCACT-1	P2N	4062	1813	3.71738	ILC3&NKCell
P2N_AGCTTCCAGTGGTTCT-1	P2N	6994	2533	10.1373	TCell
P2N_AGCTTCCAGTTTAGGA-1	P2N	1263	582	9.1053	AcinarCell
P2N_AGCTTCCCAAGAGTGC-1	P2N	3317	1287	10.0693	TCell
P2N_AGCTTCCCAGCGTTTA-1	P2N	1079	508	1.20482	Neutrophil
P2N_AGCTTCCGTTCCGCGA-1	P2N	3051	1354	10.1606	BCell
P2N_AGCTTCCTCAATGTCG-1	P2N	20689	4268	4.1858	DendriticCell
P2N_AGCTTCCTCAGGAGAC-1	P2N	3981	1625	5.47601	TCell
P2N_AGCTTCCTCCGAGAAG-1	P2N	6648	2937	6.91937	EndothelialCell
P2N_AGCTTCCTCCTGGCTT-1	P2N	3097	1272	6.42557	TCell
P2N_AGGAAATAGACGGTCA-1	P2N	6182	2188	13.0702	DendriticCell
P2N_AGGAAATAGTAGAGTT-1	P2N	3474	1392	4.74957	TCell
P2N_AGGAAATAGTGCAACG-1	P2N	3407	1360	5.4887	TCell
P2N_AGGAAATGTCGGTGTC-1	P2N	6360	2743	10.2673	DuctalCell
P2N_AGGAAATGTTCCCAAA-1	P2N	4642	1675	8.31538	TCell
P2N_AGGAAATGTTCCGCGA-1	P2N	1831	888	4.53304	TCell
P2N_AGGAAATTCCGGTAAT-1	P2N	3016	1337	5.96817	ILC3&NKCell
P2N_AGGAAATTCCTACGGG-1	P2N	5249	1752	5.33435	TCell
P2N_AGGAATACAAGGACAC-1	P2N	1970	1062	5.58376	DendriticCell
P2N_AGGAATAGTATCCTTT-1	P2N	7413	2976	5.1666	EndothelialCell
P2N_AGGAATAGTGTCTAAC-1	P2N	3936	1535	7.69817	TCell
P2N_AGGAATATCTCAGAAC-1	P2N	3463	1459	5.25556	ILC3&NKCell
P2N_AGGAATATCTGACGCG-1	P2N	4236	1410	6.75165	TCell
P2N_AGGAATATCTTGATTC-1	P2N	12925	3620	8.5648	Fibroblast
P2N_AGGACGAAGAAGGATG-1	P2N	3345	1253	5.23169	BCell
P2N_AGGACGAAGATGAATC-1	P2N	6583	2058	7.01808	BCell
P2N_AGGACGACAAACTGCT-1	P2N	7934	3183	12.2763	DuctalCell
P2N_AGGACGACAATGGCCC-1	P2N	3790	1614	5.62005	TCell
P2N_AGGACGACAGCTATAC-1	P2N	6076	2718	12.0145	DuctalCell
P2N_AGGACGACATGGAATA-1	P2N	1194	618	3.01508	Neutrophil
P2N_AGGACGATCCAAGGGA-1	P2N	4233	1858	8.43373	ILC3&NKCell
P2N_AGGACGATCCAGCAAT-1	P2N	8664	3163	8.12558	Fibroblast
P2N_AGGACTTAGCTACTAC-1	P2N	4529	1584	8.39037	TCell
P2N_AGGACTTAGTAGAGTT-1	P2N	15447	3850	5.16605	Fibroblast
P2N_AGGACTTCAAATACGA-1	P2N	2428	1072	13.9621	TCell
P2N_AGGACTTGTACTAGCT-1	P2N	5620	2087	4.69751	Pericyte_like
P2N_AGGACTTTCATCCCGT-1	P2N	3423	1354	4.82033	TCell
P2N_AGGACTTTCCCTATTA-1	P2N	3247	1362	8.09978	TCell
P2N_AGGACTTTCGCGCCAA-1	P2N	2718	1247	7.65269	BCell
P2N_AGGACTTTCTTTGGAG-1	P2N	60543	7109	4.13095	Fibroblast
P2N_AGGAGGTCACCTAAAC-1	P2N	4110	1437	6.27737	TCell
P2N_AGGAGGTCATCCTATT-1	P2N	4063	1551	5.09476	TCell
P2N_AGGAGGTGTACCTAGT-1	P2N	1827	949	4.10509	TCell
P2N_AGGAGGTTCATGTCAG-1	P2N	3033	1301	3.49489	TCell
P2N_AGGAGGTTCCGGCAAC-1	P2N	2703	1144	6.17832	BCell
P2N_AGGAGGTTCTGAGAGG-1	P2N	8964	2819	4.29496	Fibroblast
P2N_AGGATAAAGCACTCGC-1	P2N	4818	1646	5.74927	TCell
P2N_AGGATAAAGCGTTGTT-1	P2N	3851	1433	6.18021	TCell
P2N_AGGATAACACAATCTG-1	P2N	7457	2495	6.50396	TCell
P2N_AGGATAAGTCGTTCAA-1	P2N	2277	960	6.67545	TCell
P2N_AGGATAAGTCTTGTCC-1	P2N	4878	1987	12.8741	Pericyte_like
P2N_AGGATAAGTTTGTGGT-1	P2N	2651	1128	7.09166	TCell
P2N_AGGATAATCAGACAAA-1	P2N	1278	673	3.99061	MastCell
P2N_AGGATCTAGCATCTTG-1	P2N	1582	774	11.378	TCell
P2N_AGGATCTAGCTTGTGT-1	P2N	1742	958	6.88863	ILC3&NKCell
P2N_AGGATCTAGGGAGATA-1	P2N	27139	5876	9.23394	EndocrineCell
P2N_AGGATCTAGTGTTGTC-1	P2N	3608	1378	10.0055	BCell
P2N_AGGATCTCAACACGTT-1	P2N	4681	1614	8.9938	BCell
P2N_AGGATCTCACTGTGTA-1	P2N	6157	2324	5.73331	Pericyte_like
P2N_AGGATCTCAGCGAGTA-1	P2N	4315	1586	7.46234	TCell
P2N_AGGATCTGTGTGAATA-1	P2N	3933	1448	6.3819	TCell
P2N_AGGATCTTCCTACACC-1	P2N	2898	1204	4.55487	BCell
P2N_AGGCATTGTGATAGAT-1	P2N	5927	2125	4.40358	TCell
P2N_AGGCATTTCCAAGGGA-1	P2N	13356	3725	6.91075	EndothelialCell
P2N_AGGCATTTCCAGCAAT-1	P2N	3102	1365	10.3482	ILC3&NKCell
P2N_AGGCCACAGCACTTTG-1	P2N	10069	3357	7.48833	EndothelialCell
P2N_AGGCCACGTACGAAAT-1	P2N	3650	1358	5.91781	TCell
P2N_AGGCCACGTCACTGAT-1	P2N	2220	1151	9.32432	EndothelialCell
P2N_AGGCCACGTTAATGAG-1	P2N	3849	1473	4.70252	TCell
P2N_AGGCCACGTTACCTGA-1	P2N	4843	2028	6.64877	ILC3&NKCell
P2N_AGGCCACTCGACATCA-1	P2N	1959	1044	5.41092	TCell
P2N_AGGCTGCAGACATACA-1	P2N	6843	2728	3.60953	Fibroblast
P2N_AGGCTGCAGTGAACAT-1	P2N	4420	1771	10.1357	ILC3&NKCell
P2N_AGGCTGCCAATTGCCA-1	P2N	7446	2755	8.58179	Pericyte_like
P2N_AGGCTGCGTACCGTGC-1	P2N	3926	1946	5.80744	EndothelialCell
P2N_AGGCTGCGTCGAGATG-1	P2N	2941	1666	4.59028	EndothelialCell
P2N_AGGCTGCTCTCCGATC-1	P2N	9933	2728	3.79543	MonoCyte
P2N_AGGGAGTCAGAAACCG-1	P2N	2105	979	9.73872	TCell
P2N_AGGGAGTCAGCTACAT-1	P2N	5418	2564	11.2772	DuctalCell
P2N_AGGGAGTCAGTTCACA-1	P2N	3896	1525	4.9538	TCell
P2N_AGGGAGTGTAGTATAG-1	P2N	3376	1469	8.3827	ILC3&NKCell
P2N_AGGGAGTGTCCAAGAG-1	P2N	2098	994	9.00858	BCell
P2N_AGGGAGTTCGAGAGAC-1	P2N	6388	2002	7.85848	BCell
P2N_AGGGAGTTCTCGAGTA-1	P2N	3949	1610	5.46974	BCell
P2N_AGGGCCTAGCTCTTCC-1	P2N	5201	2142	8.01769	DendriticCell
P2N_AGGGCCTAGGGCCCTT-1	P2N	4300	1560	12.6279	TCell
P2N_AGGGCCTAGGTCCAGA-1	P2N	5434	1698	8.2996	BCell
P2N_AGGGCCTAGGTCCCGT-1	P2N	4474	1901	5.00671	ILC3&NKCell
P2N_AGGGCCTCATCGCTGG-1	P2N	3781	1372	3.94076	TCell
P2N_AGGGCCTGTAGTACGG-1	P2N	1348	794	10.0148	TCell
P2N_AGGGCCTGTCAACACT-1	P2N	4734	1613	6.63287	TCell
P2N_AGGGCCTGTTCCATTT-1	P2N	1054	753	5.6926	Fibroblast
P2N_AGGGCCTTCTCCGCAT-1	P2N	3156	1447	6.43219	BCell
P2N_AGGGCCTTCTCCTGCA-1	P2N	2718	1315	6.73289	ILC3&NKCell
P2N_AGGGCTCAGATCCCAT-1	P2N	11425	3628	9.73304	DuctalCell
P2N_AGGGCTCAGGCTCAAG-1	P2N	2994	1273	9.08484	TCell
P2N_AGGGCTCCAATCGCCG-1	P2N	2763	1144	9.12052	TCell
P2N_AGGGCTCCAGGCGTTC-1	P2N	31480	6867	10.8767	DuctalCell
P2N_AGGGCTCCATGGCGCT-1	P2N	7480	3456	11.0428	DuctalCell
P2N_AGGGCTCTCCTTCGAC-1	P2N	7047	1843	5.20789	TCell
P2N_AGGGCTCTCGGAGATG-1	P2N	1344	759	11.6071	BCell
P2N_AGGGCTCTCGGCACTG-1	P2N	1247	612	2.085	Neutrophil
P2N_AGGGTCCCACGGTGCT-1	P2N	4082	1721	6.46742	ILC3&NKCell
P2N_AGGGTCCCATCTTCGC-1	P2N	5917	2393	7.79111	EndothelialCell
P2N_AGGGTCCGTTGGACCC-1	P2N	3569	1507	5.07145	TCell
P2N_AGGGTCCTCAGTGCGC-1	P2N	3128	1521	4.60358	Pericyte_like
P2N_AGGGTCCTCATGGTAC-1	P2N	4060	1757	7.31527	ILC3&NKCell
P2N_AGGGTGACAGAGCGTA-1	P2N	1150	557	1.91304	Neutrophil
P2N_AGGGTGACAGGATGAC-1	P2N	1193	766	11.9866	EndothelialCell
P2N_AGGGTGAGTCCATAGT-1	P2N	8550	2972	6.60819	Fibroblast
P2N_AGGGTGAGTCTTTCAT-1	P2N	1136	526	2.55282	Neutrophil
P2N_AGGGTGAGTTCTCTCG-1	P2N	9113	2838	6.66081	Macrophage
P2N_AGGGTTTAGGATTCAA-1	P2N	3809	1772	5.74954	ILC3&NKCell
P2N_AGGGTTTAGTTGGAGC-1	P2N	4954	1692	8.41744	BCell
P2N_AGGGTTTCACACAGCC-1	P2N	4445	1543	7.49156	TCell
P2N_AGGGTTTCATTGAAAG-1	P2N	5147	1863	4.74063	MonoCyte
P2N_AGGGTTTGTAGGCAAC-1	P2N	2662	1164	9.50413	TCell
P2N_AGGGTTTGTCCCACGA-1	P2N	4361	1463	7.40656	TCell
P2N_AGGGTTTGTGATTCAC-1	P2N	4148	2184	5.35198	EndothelialCell
P2N_AGGGTTTTCACGTCCT-1	P2N	4000	1707	5.025	TCell
P2N_AGGGTTTTCCGTTGGG-1	P2N	6625	2514	3.04906	Fibroblast
P2N_AGGTAGGAGGCTCTAT-1	P2N	5607	2274	14.4106	EndothelialCell
P2N_AGGTAGGGTGAAAGTT-1	P2N	9066	3282	6.79462	EndothelialCell
P2N_AGGTAGGTCGGTAACT-1	P2N	3452	1530	3.56315	TCell
P2N_AGGTCATAGTATTGCC-1	P2N	4575	1541	4.6776	TCell
P2N_AGGTCATCATCAGTGT-1	P2N	14247	4604	10.4092	DuctalCell
P2N_AGGTCATCATGGGAAC-1	P2N	3631	1145	6.99532	MastCell
P2N_AGGTCATGTATTGAGA-1	P2N	3686	1489	8.46446	TCell
P2N_AGGTCATGTGAGACCA-1	P2N	4214	1483	7.47508	BCell
P2N_AGGTCTAAGAGGCCAT-1	P2N	8333	2728	6.76827	Pericyte_like
P2N_AGGTCTACACCCTCTA-1	P2N	3249	1305	5.87873	BCell
P2N_AGGTCTATCACCTTAT-1	P2N	3181	1310	6.16158	TCell
P2N_AGGTCTATCTACGGTA-1	P2N	3320	1282	4.21687	BCell
P2N_AGGTCTATCTCAGTCC-1	P2N	2733	1198	5.19576	TCell
P2N_AGGTGTTAGAAACTCA-1	P2N	1045	488	0.669856	Neutrophil
P2N_AGGTGTTAGTAACGAT-1	P2N	2060	899	6.16505	TCell
P2N_AGGTGTTGTCAGTCGC-1	P2N	6255	2602	5.11591	EndothelialCell
P2N_AGGTGTTGTCCACATA-1	P2N	13571	3866	3.70643	Fibroblast
P2N_AGGTGTTTCCCATGGG-1	P2N	8085	2084	3.859	TCell
P2N_AGGTGTTTCCTAAGTG-1	P2N	3673	1341	8.27661	TCell
P2N_AGGTTACAGAGAGCGG-1	P2N	6384	1666	5.21617	TCell
P2N_AGGTTACAGCAATTCC-1	P2N	10844	3433	2.2962	Fibroblast
P2N_AGGTTACCAATGAACA-1	P2N	2575	1117	9.82524	TCell
P2N_AGGTTACGTCCAGCCA-1	P2N	5409	2268	10.9077	ILC3&NKCell
P2N_AGGTTACTCCCTAGGG-1	P2N	4543	1816	9.28902	ILC3&NKCell
P2N_AGGTTGTAGGTGAGAA-1	P2N	1581	889	13.9152	Pericyte_like
P2N_AGGTTGTCAAAGGAGA-1	P2N	3260	1204	11.1043	TCell
P2N_AGGTTGTCATTAGGAA-1	P2N	4861	1662	6.295	BCell
P2N_AGTAACCAGAGATTCA-1	P2N	4295	1999	5.0291	EndothelialCell
P2N_AGTAACCCAGTCGCAC-1	P2N	22132	4655	6.7007	Macrophage
P2N_AGTAACCTCCACGGAC-1	P2N	3881	1464	5.30791	TCell
P2N_AGTAACCTCCGTTGGG-1	P2N	2454	1122	8.88346	TCell
P2N_AGTAACCTCTACTATC-1	P2N	2079	943	8.12891	MastCell
P2N_AGTACCAAGTCACTGT-1	P2N	1389	713	1.2239	Neutrophil
P2N_AGTACCACATTGAGGG-1	P2N	1563	1083	11.0685	DuctalCell
P2N_AGTACCAGTCGAAACG-1	P2N	12832	3038	6.04738	DendriticCell
P2N_AGTACCATCTCGAGTA-1	P2N	3115	1312	5.39326	TCell
P2N_AGTACTGAGTGGAATT-1	P2N	14772	4345	3.92635	EndothelialCell
P2N_AGTACTGGTAGGATAT-1	P2N	6544	2985	11.0636	DuctalCell
P2N_AGTACTGGTGATTCAC-1	P2N	4695	1521	5.5804	TCell
P2N_AGTACTGGTGGGAGAG-1	P2N	19814	4453	10.4976	EndocrineCell
P2N_AGTACTGTCACACGAT-1	P2N	4308	1859	5.40854	ILC3&NKCell
P2N_AGTAGCTAGGTTTGAA-1	P2N	2728	1119	6.34164	TCell
P2N_AGTAGCTCAAACTGCT-1	P2N	2715	1532	3.16759	Fibroblast
P2N_AGTAGCTCAAGCACCC-1	P2N	3499	1360	5.63018	TCell
P2N_AGTAGCTCACATACGT-1	P2N	3560	1365	3.6236	TCell
P2N_AGTAGCTCATTCGGGC-1	P2N	4115	1473	7.07169	BCell
P2N_AGTAGCTTCACTGATG-1	P2N	2822	1199	6.30758	TCell
P2N_AGTAGCTTCCCATACC-1	P2N	2984	1554	5.09383	EndothelialCell
P2N_AGTAGCTTCTAGCAAC-1	P2N	9081	3455	4.7682	EndothelialCell
P2N_AGTAGTCAGTAGTCCT-1	P2N	4179	1522	9.0213	TCell
P2N_AGTAGTCCACACGGAA-1	P2N	5248	2178	6.40244	Fibroblast
P2N_AGTAGTCGTAACCCTA-1	P2N	1533	990	8.74103	SchwannCell
P2N_AGTAGTCTCGGAAACG-1	P2N	4985	1808	5.57673	TCell
P2N_AGTCAACAGAGGTATT-1	P2N	3970	1408	3.65239	TCell
P2N_AGTCAACCAACAGTGG-1	P2N	1149	581	2.00174	Neutrophil
P2N_AGTCAACCACGGCGTT-1	P2N	3357	1485	7.71522	Pericyte_like
P2N_AGTCAACCACTCCTTG-1	P2N	3202	1339	7.37039	TCell
P2N_AGTCAACGTACCGTGC-1	P2N	1195	665	13.8912	Macrophage
P2N_AGTCAACGTCTACGAT-1	P2N	4638	1553	7.33075	TCell
P2N_AGTCACAAGTCAGAGC-1	P2N	3604	1496	6.57603	TCell
P2N_AGTCACAGTCACGTGC-1	P2N	4149	1418	6.48349	TCell
P2N_AGTCACAGTCCACAGC-1	P2N	3607	1414	3.41004	MastCell
P2N_AGTCATGAGATTGACA-1	P2N	3147	1313	6.25993	TCell
P2N_AGTCATGAGTGCTCAT-1	P2N	3855	1438	3.96887	BCell
P2N_AGTCATGAGTTAGAAC-1	P2N	1744	796	12.3853	PlasmaCell
P2N_AGTCATGCACTGAGGA-1	P2N	2035	912	4.61916	TCell
P2N_AGTCATGCACTGAGTT-1	P2N	3754	1406	8.95045	BCell
P2N_AGTCATGGTTGCCTAA-1	P2N	3919	1392	7.91018	TCell
P2N_AGTCATGTCTCTGACC-1	P2N	6518	2713	4.63332	Fibroblast
P2N_AGTCTCCCAAGGGTCA-1	P2N	2210	1053	6.28959	TCell
P2N_AGTCTCCCAGCGTATT-1	P2N	8067	2332	7.02864	TCell
P2N_AGTCTCCCATACTTTC-1	P2N	2593	1324	6.44042	EndothelialCell
P2N_AGTCTCCGTGCGGCTT-1	P2N	5599	2534	7.14413	EndothelialCell
P2N_AGTCTCCTCCTTGACC-1	P2N	10157	2622	7.67943	TCell
P2N_AGTGACTAGAATCGAT-1	P2N	6154	1880	4.92363	BCell
P2N_AGTGACTAGATGCTTC-1	P2N	3496	1320	6.63616	TCell
P2N_AGTGACTAGGCAGCTA-1	P2N	3038	1328	7.6366	TCell
P2N_AGTGACTCAGAAGCTG-1	P2N	6030	1484	5.09121	TCell
P2N_AGTGACTGTGTAAATG-1	P2N	2447	1059	8.17327	TCell
P2N_AGTGACTGTTCCACGG-1	P2N	3920	1714	4.38776	TCell
P2N_AGTGACTTCACTACGA-1	P2N	5555	2007	8.31683	BCell
P2N_AGTGACTTCCGCACGA-1	P2N	3341	1422	5.62706	ILC3&NKCell
P2N_AGTGATCAGAAACTAC-1	P2N	9260	3328	7.00864	EndothelialCell
P2N_AGTGATCAGAAGCCTG-1	P2N	5180	2246	7.18147	EndothelialCell
P2N_AGTGATCAGTTGAAGT-1	P2N	1334	575	2.24888	Neutrophil
P2N_AGTGATCGTGTTACTG-1	P2N	8097	2260	11.3993	Macrophage
P2N_AGTGATCTCACTAGCA-1	P2N	6521	2068	9.59975	DendriticCell
P2N_AGTGATCTCGAGTACT-1	P2N	3855	1375	6.56291	BCell
P2N_AGTGATCTCGGCTCTT-1	P2N	5748	2213	7.2547	ILC3&NKCell
P2N_AGTGATCTCTCACGAA-1	P2N	3912	1804	5.47035	Pericyte_like
P2N_AGTGCCGAGGAGGTTC-1	P2N	1903	967	7.35681	BCell
P2N_AGTGCCGCACAAATAG-1	P2N	17024	3731	5.64497	TCell
P2N_AGTGCCGCACAATGCT-1	P2N	4261	1422	4.20089	TCell
P2N_AGTGCCGGTAACATAG-1	P2N	3183	1275	5.34087	TCell
P2N_AGTGCCGGTAGCTGCC-1	P2N	8802	2368	5.20336	BCell
P2N_AGTGCCGGTGCTGTCG-1	P2N	3167	1301	6.40985	TCell
P2N_AGTGCCGTCACCTGGG-1	P2N	4988	1611	7.35766	BCell
P2N_AGTGTTGCACCACATA-1	P2N	3391	1364	6.51725	ILC3&NKCell
P2N_AGTGTTGCAGGTTCGC-1	P2N	11233	3908	13.7274	DuctalCell
P2N_AGTGTTGGTCGCACGT-1	P2N	2243	895	6.77664	MastCell
P2N_AGTGTTGGTGAGACGT-1	P2N	5750	2131	12.6435	EndothelialCell
P2N_AGTGTTGGTGTCTAAC-1	P2N	1811	852	9.00055	ILC3&NKCell
P2N_AGTGTTGTCCACTGAA-1	P2N	4129	1402	4.94066	TCell
P2N_AGTGTTGTCCATTTGT-1	P2N	1248	899	1.44231	DuctalCell
P2N_AGTGTTGTCGGTAAGG-1	P2N	3534	1641	4.61234	Fibroblast
P2N_AGTTAGCAGATGCTGG-1	P2N	3996	1482	8.88388	BCell
P2N_AGTTAGCAGGTAAGTT-1	P2N	3216	1232	6.15672	TCell
P2N_AGTTAGCCAAGCCTGC-1	P2N	2423	1113	7.63516	TCell
P2N_AGTTAGCCAGATACTC-1	P2N	3494	1302	8.12822	TCell
P2N_AGTTAGCTCATTGTGG-1	P2N	4896	1603	8.16993	TCell
P2N_AGTTCCCAGATAGGGA-1	P2N	2739	1192	10.8069	BCell
P2N_AGTTCCCAGCGTGTCC-1	P2N	4393	1611	6.87457	TCell
P2N_AGTTCCCAGTAGTCTC-1	P2N	3241	1279	6.01666	BCell
P2N_AGTTCCCCAATAGTGA-1	P2N	6513	2448	10.3485	EndothelialCell
P2N_AGTTCCCCACTCCTTG-1	P2N	12839	4264	7.47722	TuftCell
P2N_AGTTCCCGTCAGACTT-1	P2N	4250	1531	6.54118	MastCell
P2N_AGTTCCCTCATGCAGT-1	P2N	12276	4163	4.39068	EndothelialCell
P2N_AGTTCCCTCGCTCCTA-1	P2N	4022	1612	8.10542	BCell
P2N_AGTTCCCTCTCACGAA-1	P2N	2989	1366	4.85112	TCell
P2N_AGTTCGACACTACTTT-1	P2N	4176	1466	9.91379	BCell
P2N_AGTTCGACATCTCAAG-1	P2N	2230	1030	9.86547	BCell
P2N_AGTTCGAGTCGATTCA-1	P2N	9401	3451	5.99936	EndothelialCell
P2N_AGTTCGAGTCTCGACG-1	P2N	3280	1773	4.72561	EndothelialCell
P2N_AGTTCGATCACTGTCC-1	P2N	2327	1165	6.31715	TCell
P2N_ATACCGAAGTGTACAA-1	P2N	1785	917	11.5966	ILC3&NKCell
P2N_ATACCGACAAACGAGC-1	P2N	4782	1571	4.55876	BCell
P2N_ATACCGACAGATTAAG-1	P2N	3969	1512	4.88788	TCell
P2N_ATACCGATCAAAGGAT-1	P2N	2591	1465	6.48398	Fibroblast
P2N_ATACCGATCCGCGAGT-1	P2N	9997	3109	4.59138	DendriticCell
P2N_ATACCGATCGCCTTTG-1	P2N	4813	1776	3.65676	TCell
P2N_ATACCGATCGGCCTTT-1	P2N	2045	983	0.733496	AcinarCell
P2N_ATACCTTAGCTCGCAC-1	P2N	1093	499	1.37237	Neutrophil
P2N_ATACCTTAGTCATCGT-1	P2N	23524	1486	1.14776	AcinarCell
P2N_ATACCTTCACGGTGTC-1	P2N	8979	2564	6.59316	Macrophage
P2N_ATACCTTCACGTACTA-1	P2N	6090	1849	4.79475	TCell
P2N_ATACCTTGTATCATGC-1	P2N	6425	1994	5.64981	BCell
P2N_ATACCTTGTGTATACC-1	P2N	3382	1441	6.56416	TCell
P2N_ATACTTCAGCACTTTG-1	P2N	14842	4472	2.18973	EndothelialCell
P2N_ATACTTCCAACACACT-1	P2N	3915	1661	6.97318	TCell
P2N_ATACTTCCACAGCATT-1	P2N	4269	1554	6.86343	BCell
P2N_ATACTTCCACTAACCA-1	P2N	11303	2724	5.96302	BCell
P2N_ATACTTCCACTAGGCC-1	P2N	4288	1925	2.47201	TCell
P2N_ATACTTCGTACGGATG-1	P2N	4534	1650	4.63167	MonoCyte
P2N_ATACTTCGTCGCAACC-1	P2N	6710	1894	4.56036	TCell
P2N_ATACTTCGTGGAAATT-1	P2N	6997	2815	8.10347	EndothelialCell
P2N_ATACTTCGTGTCCCTT-1	P2N	2397	1118	6.04923	BCell
P2N_ATACTTCTCTAGGCAT-1	P2N	20549	5217	6.33121	EndothelialCell
P2N_ATAGACCAGACCAACG-1	P2N	6477	2464	7.65787	Fibroblast
P2N_ATAGACCAGAGCCGAT-1	P2N	3920	1425	7.47449	BCell
P2N_ATAGACCAGTCGCTAT-1	P2N	4056	1509	4.93097	TCell
P2N_ATAGACCCAAGTTGGG-1	P2N	1402	794	0.64194	DuctalCell
P2N_ATAGACCCACCCAACG-1	P2N	4958	1728	6.8576	TCell
P2N_ATAGACCCATCACCAA-1	P2N	5222	2324	6.41517	EndothelialCell
P2N_ATAGACCTCTGAGAAA-1	P2N	14983	3934	5.37276	Fibroblast
P2N_ATAGAGAAGACTTCAC-1	P2N	3909	1547	8.33973	TCell
P2N_ATAGAGACAAAGGGTC-1	P2N	7053	3008	3.95576	EndothelialCell
P2N_ATAGAGACACACCTTC-1	P2N	2240	1202	10.2679	TuftCell
P2N_ATAGAGACAGCGCGTT-1	P2N	3091	1660	10.9673	TuftCell
P2N_ATAGAGACATGTGCTA-1	P2N	2080	1080	10.1923	ILC3&NKCell
P2N_ATAGAGAGTAACACGG-1	P2N	29060	5262	6.62078	Macrophage
P2N_ATAGAGATCCCTAGGG-1	P2N	4838	1884	7.79248	Pericyte_like
P2N_ATAGAGATCCCTCAAC-1	P2N	3479	1455	5.23139	TCell
P2N_ATAGGCTAGAGGGCGA-1	P2N	6440	2762	14.4565	DuctalCell
P2N_ATAGGCTCATGTGACT-1	P2N	3143	1255	5.24976	TCell
P2N_ATAGGCTGTCTGATCA-1	P2N	2735	1094	7.60512	TCell
P2N_ATAGGCTGTGGCGCTT-1	P2N	4153	1624	5.41777	TCell
P2N_ATATCCTAGAAACCAT-1	P2N	10853	3548	3.54741	EndothelialCell
P2N_ATATCCTAGATCCTAC-1	P2N	2918	1170	9.76696	BCell
P2N_ATATCCTAGGACTATA-1	P2N	13207	3164	4.19475	MonoCyte
P2N_ATATCCTCAAGCTGTT-1	P2N	2085	1049	3.16547	TCell
P2N_ATATCCTCAGCTGTCG-1	P2N	4751	2106	4.82004	EndothelialCell
P2N_ATATCCTGTCATCGCG-1	P2N	3332	1326	5.4922	TCell
P2N_ATATCCTTCGCGCCAA-1	P2N	3481	1520	4.42402	TCell
P2N_ATCACAGCAAGGCAAC-1	P2N	3995	1747	8.41051	ILC3&NKCell
P2N_ATCACAGCAATCTAGC-1	P2N	5040	2208	10.1389	Pericyte_like
P2N_ATCACAGGTGAGCTCC-1	P2N	3430	1317	5.1312	TCell
P2N_ATCACAGGTGGTACAG-1	P2N	3865	1697	10.9702	TCell
P2N_ATCACGAAGGTGCCTC-1	P2N	4002	1494	8.5957	TCell
P2N_ATCACGAAGTATGAGT-1	P2N	3861	1440	4.8951	TCell
P2N_ATCACGACACGTACAT-1	P2N	2318	1125	9.05953	MastCell
P2N_ATCACGACACTCCCTA-1	P2N	3503	1664	4.33914	ILC3&NKCell
P2N_ATCACGACAGAGGCAT-1	P2N	3133	1233	3.79828	TCell
P2N_ATCACGACATAGGTTC-1	P2N	29766	5196	7.48505	Macrophage
P2N_ATCACGACATCTCCCA-1	P2N	5100	1727	5.54902	TCell
P2N_ATCACGAGTACGTACT-1	P2N	6977	2572	4.55783	Fibroblast
P2N_ATCACGAGTATCCCTC-1	P2N	3089	1204	4.82357	TCell
P2N_ATCACGATCCACCCTA-1	P2N	5259	1670	5.60943	BCell
P2N_ATCACTTAGACAACTA-1	P2N	8334	3121	4.87161	Fibroblast
P2N_ATCACTTAGCACTCAT-1	P2N	3800	1515	5.57895	BCell
P2N_ATCACTTCAACCTAAC-1	P2N	3212	1266	4.88792	TCell
P2N_ATCACTTCAATCCTAG-1	P2N	27765	5843	6.11921	Fibroblast
P2N_ATCACTTCAGAGAGGG-1	P2N	3051	1212	5.34251	ILC3&NKCell
P2N_ATCAGGTAGTCCGCCA-1	P2N	1607	956	2.42688	Fibroblast
P2N_ATCAGGTCAGGTGTTT-1	P2N	1369	398	1.8992	EndocrineCell
P2N_ATCAGGTCAGTCGGAA-1	P2N	3592	1341	7.01559	TCell
P2N_ATCAGGTGTCTGTGGC-1	P2N	2394	959	11.0693	MastCell
P2N_ATCATTCGTAGGATAT-1	P2N	4597	1513	5.5471	TCell
P2N_ATCCACCAGGGAGAAT-1	P2N	2502	1052	6.27498	TCell
P2N_ATCCACCCACAACATC-1	P2N	1230	564	2.52033	Neutrophil
P2N_ATCCACCCAGTCCCGA-1	P2N	5800	2516	9.06897	EndothelialCell
P2N_ATCCACCCATGCCATA-1	P2N	3035	1186	8.46787	BCell
P2N_ATCCACCGTAGGTTTC-1	P2N	5626	2368	6.71881	Pericyte_like
P2N_ATCCACCGTCACTTCC-1	P2N	5018	1621	3.44759	TCell
P2N_ATCCACCGTTCGATTG-1	P2N	7683	2679	9.04595	Macrophage
P2N_ATCCACCTCAATCCAG-1	P2N	4238	1859	5.26192	ILC3&NKCell
P2N_ATCCACCTCGCTCCTA-1	P2N	9719	3537	9.15732	EndothelialCell
P2N_ATCCATTAGCTCACTA-1	P2N	4575	1715	3.89071	BCell
P2N_ATCCATTAGGAGCAAA-1	P2N	2892	383	1.17566	PlasmaCell
P2N_ATCCATTAGGAGGCAG-1	P2N	2344	999	10.4522	TCell
P2N_ATCCATTAGGATTCCT-1	P2N	3203	1439	12.1449	Fibroblast
P2N_ATCCATTCACAGTCCG-1	P2N	1547	807	12.6697	TCell
P2N_ATCCATTCACCATATG-1	P2N	1347	597	3.26652	Neutrophil
P2N_ATCCATTCAGTGGGTA-1	P2N	4764	1977	8.06045	EndothelialCell
P2N_ATCCATTCATTGACTG-1	P2N	4502	1823	5.13105	TCell
P2N_ATCCATTTCTTAGCCC-1	P2N	5572	1867	5.20459	BCell
P2N_ATCCCTGCACAGCCTG-1	P2N	4950	1653	3.29293	BCell
P2N_ATCCCTGGTCTCACAA-1	P2N	2833	1188	4.58878	TCell
P2N_ATCCCTGGTTGTGCAT-1	P2N	45567	6441	8.77828	Macrophage
P2N_ATCCCTGTCATTACGG-1	P2N	4452	1477	6.19946	TCell
P2N_ATCCCTGTCCACACAA-1	P2N	1330	625	4.13534	Fibroblast
P2N_ATCCCTGTCGCGGACT-1	P2N	7498	3003	4.52121	EndothelialCell
P2N_ATCCGTCAGCTCGACC-1	P2N	13417	3790	7.22218	Macrophage
P2N_ATCCGTCCAAGTATCC-1	P2N	41916	6419	11.189	EndocrineCell
P2N_ATCCGTCCAGTGTACT-1	P2N	6243	1636	3.87634	TCell
P2N_ATCCGTCCATGACAGG-1	P2N	10185	2907	4.14335	MonoCyte
P2N_ATCCGTCGTAATACCC-1	P2N	1416	698	8.05085	MastCell
P2N_ATCCGTCGTTCAGCTA-1	P2N	9732	2654	5.4254	DendriticCell
P2N_ATCCGTCTCACCTCAC-1	P2N	6426	1885	13.2586	TCell
P2N_ATCCGTCTCATCCTGC-1	P2N	4338	1527	7.42278	TCell
P2N_ATCCGTCTCTATACTC-1	P2N	12588	3217	3.7496	MonoCyte
P2N_ATCCGTCTCTATGTGG-1	P2N	3806	1685	4.44036	ILC3&NKCell
P2N_ATCCTATCAAAGCAAT-1	P2N	2764	1125	8.17656	MastCell
P2N_ATCCTATCACCAGACC-1	P2N	6431	2296	4.05847	TCell
P2N_ATCCTATCACCTAAAC-1	P2N	2186	968	4.52882	TCell
P2N_ATCCTATCACGCGGTT-1	P2N	2008	1037	6.57371	BCell
P2N_ATCCTATCATCCTTCG-1	P2N	3516	1445	9.21502	ILC3&NKCell
P2N_ATCCTATGTACATACC-1	P2N	3446	1541	5.02031	TCell
P2N_ATCCTATGTATCAGCT-1	P2N	5594	1607	4.93386	TCell
P2N_ATCCTATGTATTCCGA-1	P2N	15209	4200	4.98389	Fibroblast
P2N_ATCCTATGTGGTACAG-1	P2N	3915	1533	3.01405	TCell
P2N_ATCCTATGTTCTAACG-1	P2N	1073	603	9.59925	BCell
P2N_ATCGATGAGCTGTACT-1	P2N	4101	1910	5.87662	Pericyte_like
P2N_ATCGATGCAAGATCCT-1	P2N	4991	1603	7.47345	TCell
P2N_ATCGATGCACCGGCTA-1	P2N	5170	2308	8.3559	DuctalCell
P2N_ATCGATGCACGTGAGA-1	P2N	3215	1245	3.57698	TCell
P2N_ATCGATGCAGAGTTGG-1	P2N	1546	813	13.9069	Fibroblast
P2N_ATCGATGGTTCCCACT-1	P2N	2849	1287	6.07231	Pericyte_like
P2N_ATCGATGTCTTTGCAT-1	P2N	1013	548	0.789733	Neutrophil
P2N_ATCGCCTCACATATGC-1	P2N	2269	856	4.62759	Fibroblast
P2N_ATCGCCTCACTTCCTG-1	P2N	3800	1709	0.631579	Fibroblast
P2N_ATCGCCTGTGATACCT-1	P2N	3821	1940	3.84716	EndothelialCell
P2N_ATCGCCTGTGCATGTT-1	P2N	2840	1166	7.11268	BCell
P2N_ATCGCCTTCATCTGTT-1	P2N	1025	560	1.85366	MonoCyte
P2N_ATCGCCTTCCTACCGT-1	P2N	3620	1402	6.32597	TCell
P2N_ATCGGATAGGAGAGTA-1	P2N	3038	1543	7.60369	Pericyte_like
P2N_ATCGGATCAACCCTAA-1	P2N	6014	1853	5.17127	TCell
P2N_ATCGGATCAATCTCGA-1	P2N	4447	1565	8.74747	TCell
P2N_ATCGGATCAATGCTCA-1	P2N	1809	1097	8.34715	Pericyte_like
P2N_ATCGGATGTAAGATTG-1	P2N	20533	5021	8.52774	EndothelialCell
P2N_ATCGGATGTATCCCTC-1	P2N	11303	4064	12.5984	DuctalCell
P2N_ATCGGATGTTCAGCGC-1	P2N	2550	1101	8.23529	TCell
P2N_ATCGGCGAGGTCGAGT-1	P2N	1088	635	9.09926	TCell
P2N_ATCGGCGGTTTCTTAC-1	P2N	3636	1363	4.42794	BCell
P2N_ATCGGCGTCCTGGTCT-1	P2N	5455	2001	6.32447	TCell
P2N_ATCGTAGCAACCAACT-1	P2N	15416	3640	3.64556	MonoCyte
P2N_ATCGTAGCAGATTTCG-1	P2N	9077	2819	5.77283	Pericyte_like
P2N_ATCGTAGCATGGCCCA-1	P2N	11439	3816	1.50363	Fibroblast
P2N_ATCGTAGTCATGGATC-1	P2N	3178	1443	7.74072	ILC3&NKCell
P2N_ATCGTAGTCTTTCAGT-1	P2N	4867	2295	9.55414	EndothelialCell
P2N_ATCGTCCAGGATACGC-1	P2N	4768	1660	7.80201	TCell
P2N_ATCGTCCCAACCAGAG-1	P2N	1034	694	4.64217	Fibroblast
P2N_ATCGTCCCACGGTAGA-1	P2N	2321	1038	13.9164	BCell
P2N_ATCGTCCCATCATCCC-1	P2N	10920	3528	5.2381	EndothelialCell
P2N_ATCGTCCGTACGCTTA-1	P2N	4786	1692	6.9369	TCell
P2N_ATCGTCCGTTTAGAGA-1	P2N	7404	2353	10.4133	Macrophage
P2N_ATCGTCCTCAACTGGT-1	P2N	2460	1346	9.47154	Pericyte_like
P2N_ATCGTCCTCATATGGC-1	P2N	3020	1241	7.48344	TCell
P2N_ATCGTGACACGATTCA-1	P2N	3471	1351	7.43302	TCell
P2N_ATCGTGACATAGGTTC-1	P2N	7056	3070	14.7251	DuctalCell
P2N_ATCGTGACATGACTAC-1	P2N	3455	1696	12.9667	TuftCell
P2N_ATCGTGACATTGCCGG-1	P2N	10831	3625	2.6775	EndothelialCell
P2N_ATCGTGAGTATCTCGA-1	P2N	4359	1569	4.03762	TCell
P2N_ATCGTGATCCGTCAAA-1	P2N	1296	808	10.9568	Fibroblast
P2N_ATCTCTACACACGTGC-1	P2N	4843	1756	7.61924	TCell
P2N_ATCTCTACACCCATAA-1	P2N	13493	4499	9.03431	DuctalCell
P2N_ATCTCTACATCATCCC-1	P2N	4296	1496	2.30447	TCell
P2N_ATCTCTAGTCTGTTAG-1	P2N	2878	1247	6.56706	TCell
P2N_ATCTCTATCATAGACC-1	P2N	3332	1235	7.02281	TCell
P2N_ATCTCTATCCCTCGAT-1	P2N	3325	1518	7.3985	TCell
P2N_ATCTCTATCGCCGTGA-1	P2N	3207	1491	3.33645	BCell
P2N_ATCTCTATCTCAAAGC-1	P2N	4376	1548	7.49543	BCell
P2N_ATCTTCAAGACCTCAT-1	P2N	7037	2759	1.52053	Fibroblast
P2N_ATCTTCAAGGTGCAGT-1	P2N	3032	1222	2.86939	TCell
P2N_ATCTTCACAAGAGTGC-1	P2N	3139	1206	7.0086	BCell
P2N_ATCTTCACAATCGAAA-1	P2N	3739	1356	5.2153	BCell
P2N_ATCTTCAGTACCCGAC-1	P2N	5992	1834	6.19159	TCell
P2N_ATCTTCAGTCACTGAT-1	P2N	8731	2687	10.0676	BCell
P2N_ATCTTCATCACTACGA-1	P2N	3743	1445	8.57601	BCell
P2N_ATGAAAGAGGAAGTAG-1	P2N	3032	1384	8.34433	ILC3&NKCell
P2N_ATGAAAGAGGCAGGTT-1	P2N	2575	1112	7.37864	TCell
P2N_ATGAAAGCAGTCGTTA-1	P2N	4388	1481	8.63719	MastCell
P2N_ATGAAAGGTCTTGCGG-1	P2N	2688	1113	4.79911	BCell
P2N_ATGACCAAGTTTCGAC-1	P2N	8363	2700	3.40787	TCell
P2N_ATGACCACATGATGCT-1	P2N	4076	1978	8.73405	EndothelialCell
P2N_ATGACCAGTAGGCAAC-1	P2N	36083	6259	4.64485	Fibroblast
P2N_ATGACCAGTCACTAGT-1	P2N	7125	1987	4.91228	TCell
P2N_ATGACCAGTCCCACGA-1	P2N	3843	1782	0.650533	DuctalCell
P2N_ATGACCATCACACCCT-1	P2N	8462	2665	5.51879	BCell
P2N_ATGACCATCGTTCGCT-1	P2N	2644	1193	6.88351	TCell
P2N_ATGAGGGAGGGTAATT-1	P2N	3817	1476	5.00393	TCell
P2N_ATGAGGGAGGTTCAGG-1	P2N	11234	3682	4.611	EndothelialCell
P2N_ATGAGGGCACGGATCC-1	P2N	3499	1482	14.4041	BCell
P2N_ATGAGGGCACTTGAGT-1	P2N	7167	2349	8.83215	BCell
P2N_ATGAGGGCATGAATCC-1	P2N	1288	602	1.70807	Neutrophil
P2N_ATGAGGGGTCCTACGG-1	P2N	9780	2653	6.66667	BCell
P2N_ATGAGGGGTGAATAAC-1	P2N	4230	1480	3.87707	TCell
P2N_ATGAGGGGTTGGACCC-1	P2N	3392	1705	3.50825	Fibroblast
P2N_ATGAGGGTCCAACTAG-1	P2N	35031	6677	3.5283	EndothelialCell
P2N_ATGAGGGTCCAAGCAT-1	P2N	3117	1322	7.21848	ILC3&NKCell
P2N_ATGAGTCCAATCACGT-1	P2N	6466	2595	5.95422	Pericyte_like
P2N_ATGAGTCCACACGTGC-1	P2N	4354	1622	14.2857	BCell
P2N_ATGAGTCCACCAAATC-1	P2N	5979	1563	3.06071	TCell
P2N_ATGAGTCGTACTGCGC-1	P2N	12740	3614	5.44741	Pericyte_like
P2N_ATGAGTCGTGAATGTA-1	P2N	4043	1516	8.53327	TCell
P2N_ATGAGTCGTGGATGAC-1	P2N	17276	4765	12.9139	DuctalCell
P2N_ATGAGTCGTTGTGTAC-1	P2N	9332	2869	6.57951	Fibroblast
P2N_ATGAGTCTCACACGAT-1	P2N	2683	1523	11.6288	DuctalCell
P2N_ATGAGTCTCCAACCAA-1	P2N	3658	1352	7.9825	TCell
P2N_ATGAGTCTCCATTGGA-1	P2N	23191	5161	3.87219	Fibroblast
P2N_ATGAGTCTCCTTGAAG-1	P2N	5789	1846	7.92883	BCell
P2N_ATGAGTCTCTGGTCAA-1	P2N	22576	5653	5.86464	EndothelialCell
P2N_ATGATCGAGCTACGTT-1	P2N	6379	1685	5.37702	TCell
P2N_ATGATCGAGGGCTAAC-1	P2N	4370	1604	11.9222	BCell
P2N_ATGATCGAGTCCCTAA-1	P2N	20426	4988	4.78312	Fibroblast
P2N_ATGATCGCATTCACCC-1	P2N	3156	1422	5.89354	ILC3&NKCell
P2N_ATGATCGTCAACCCGG-1	P2N	2968	1237	9.13073	TCell
P2N_ATGATCGTCAGCTTCC-1	P2N	9944	3363	6.89863	Fibroblast
P2N_ATGCATGAGACAGCTG-1	P2N	6213	1917	5.10221	TCell
P2N_ATGCATGCACGCGGTT-1	P2N	4287	1566	9.91369	TCell
P2N_ATGCATGCACTGAGTT-1	P2N	5455	1814	6.8011	BCell
P2N_ATGCATGGTCGTTGCG-1	P2N	3970	1490	10.0504	BCell
P2N_ATGCATGTCAAATAGG-1	P2N	5382	2217	10.8138	Pericyte_like
P2N_ATGCATGTCCGGCAAC-1	P2N	4673	1498	5.24288	TCell
P2N_ATGCCTCGTCGAGTGA-1	P2N	4404	2073	3.22434	EndothelialCell
P2N_ATGCCTCTCAGGAACG-1	P2N	3370	1684	9.64392	ILC3&NKCell
P2N_ATGCCTCTCATGCGGC-1	P2N	4230	1441	5.60284	TCell
P2N_ATGCGATCAGAGTTCT-1	P2N	3513	1392	4.83917	TCell
P2N_ATGCGATCAGTAGTTC-1	P2N	5280	2015	6.9697	Fibroblast
P2N_ATGCGATTCATCGACA-1	P2N	1779	1100	10.0618	DuctalCell
P2N_ATGCGATTCGCCGAGT-1	P2N	12598	3530	6.0327	EndothelialCell
P2N_ATGCGATTCGGACAAG-1	P2N	7446	2140	7.17164	BCell
P2N_ATGCGATTCTGCGAGC-1	P2N	6565	2793	6.33663	EndothelialCell
P2N_ATGCGATTCTGGTCAA-1	P2N	5584	1676	4.01146	TCell
P2N_ATGGAGGAGTTTCTTC-1	P2N	1923	827	11.5965	Neutrophil
P2N_ATGGAGGCATCCGAAT-1	P2N	24810	5314	5.12293	Fibroblast
P2N_ATGGAGGGTCCAGAAG-1	P2N	2998	1233	14.2762	ILC3&NKCell
P2N_ATGGAGGTCACGACTA-1	P2N	1899	916	3.31754	TCell
P2N_ATGGAGGTCGGCTTCT-1	P2N	2903	1251	4.37478	TCell
P2N_ATGGATCAGACTCTAC-1	P2N	5760	1845	4.04514	TCell
P2N_ATGGATCCACGCGGTT-1	P2N	3167	1437	5.55731	TCell
P2N_ATGGATCGTTCATCTT-1	P2N	3114	1277	5.9088	TCell
P2N_ATGGATCTCAGCACCG-1	P2N	4824	1593	7.4005	BCell
P2N_ATGGATCTCATTGGTG-1	P2N	3870	1365	8.55297	BCell
P2N_ATGGATCTCCTCATAT-1	P2N	4342	1633	7.11654	TCell
P2N_ATGGGAGAGTTTCAGC-1	P2N	3034	1210	7.67963	BCell
P2N_ATGGGAGCAAGGCTTT-1	P2N	1076	580	8.45725	Fibroblast
P2N_ATGGGAGCACGAAAGC-1	P2N	13096	3740	5.08552	EndothelialCell
P2N_ATGGGAGCATTCGATG-1	P2N	3294	1314	6.67881	BCell
P2N_ATGGGAGGTGTCTTAG-1	P2N	6264	1947	7.66284	BCell
P2N_ATGGGTTCAACGATCT-1	P2N	7662	3120	4.568	EndothelialCell
P2N_ATGGGTTCACCAATTG-1	P2N	3392	1481	4.51061	ILC3&NKCell
P2N_ATGGGTTCAGCGAGTA-1	P2N	4580	2260	4.19214	EndothelialCell
P2N_ATGGGTTCAGCGTATT-1	P2N	14123	4241	3.92976	Fibroblast
P2N_ATGGGTTGTAGCACGA-1	P2N	2630	1224	5.85551	TCell
P2N_ATGGGTTTCAGAGTTC-1	P2N	2870	1124	8.01394	TCell
P2N_ATGGGTTTCGGTGTTA-1	P2N	3331	1505	7.41519	TCell
P2N_ATGGTTGAGCGACCCT-1	P2N	2900	1188	2.75862	TCell
P2N_ATGGTTGAGCTAAACA-1	P2N	11417	3154	4.01156	MonoCyte
P2N_ATGGTTGCATGTTCGA-1	P2N	3390	1489	7.28614	ILC3&NKCell
P2N_ATGGTTGGTACCATAC-1	P2N	15570	3949	6.17855	Pericyte_like
P2N_ATGGTTGGTATTTCGG-1	P2N	4177	1664	6.96672	TCell
P2N_ATGGTTGGTGAAGCTG-1	P2N	3050	1243	8.19672	TCell
P2N_ATGGTTGGTGGATGAC-1	P2N	9813	2576	5.53348	TCell
P2N_ATGGTTGGTGTTTCTT-1	P2N	11821	2883	5.14339	EndocrineCell
P2N_ATGGTTGGTTGTCATG-1	P2N	3389	1320	4.60313	TCell
P2N_ATGTCCCAGAATCTAG-1	P2N	12730	4082	2.2231	Fibroblast
P2N_ATGTCCCAGAGACAAG-1	P2N	4277	1646	6.4765	BCell
P2N_ATGTCCCAGTGACCTT-1	P2N	3353	1385	8.52967	TCell
P2N_ATGTCCCCAACTTGGT-1	P2N	3273	1262	10.388	TCell
P2N_ATGTCCCCAATAGGAT-1	P2N	3615	1721	5.06224	EndothelialCell
P2N_ATGTCCCCACAAGCCC-1	P2N	1101	768	1.18074	DuctalCell
P2N_ATGTCCCCACAATGTC-1	P2N	4812	1870	8.27099	TCell
P2N_ATGTCCCCACCAAATC-1	P2N	13557	4302	6.16656	EndothelialCell
P2N_ATGTCCCGTCACCACG-1	P2N	9621	3101	5.35287	Pericyte_like
P2N_ATGTCCCGTGCCGTAC-1	P2N	7351	2602	7.14189	BCell
P2N_ATGTCCCTCCATTGTT-1	P2N	4900	1685	6.08163	BCell
P2N_ATGTCCCTCTTACGTT-1	P2N	3897	1500	5.9533	TCell
P2N_ATGTCTTAGCTCACTA-1	P2N	7341	3083	2.16592	Fibroblast
P2N_ATGTCTTCAAACACCT-1	P2N	4497	1589	11.9858	BCell
P2N_ATGTCTTGTACTGGGA-1	P2N	9812	3305	2.24215	EndothelialCell
P2N_ATGTCTTGTCGTCTCT-1	P2N	3903	1469	6.84089	TCell
P2N_ATGTCTTTCCGAGTGC-1	P2N	6794	2452	6.40271	TCell
P2N_ATGTCTTTCGCACTCT-1	P2N	1823	1006	11.1355	Pericyte_like
P2N_ATGTCTTTCGTGGCTG-1	P2N	5002	1738	7.81687	TCell
P2N_ATTACCTCAGTGTATC-1	P2N	2345	1193	11.6844	EndothelialCell
P2N_ATTACCTGTCGTTTCC-1	P2N	2062	913	4.99515	TCell
P2N_ATTACCTTCACCCATC-1	P2N	3509	1427	5.55714	TCell
P2N_ATTACCTTCGACATCA-1	P2N	5929	1827	6.99949	TCell
P2N_ATTACTCAGGTGCTGA-1	P2N	3942	1563	6.4688	BCell
P2N_ATTACTCCAACGACAG-1	P2N	2637	1135	9.67008	BCell
P2N_ATTACTCCAGTGCGCT-1	P2N	2571	1287	8.32361	ILC3&NKCell
P2N_ATTACTCGTCACCTTC-1	P2N	3082	1250	6.19727	BCell
P2N_ATTACTCGTGCTCTCT-1	P2N	9595	3267	13.5591	Fibroblast
P2N_ATTACTCTCGATTGAC-1	P2N	4545	1607	8.14081	TCell
P2N_ATTATCCAGACACACG-1	P2N	7793	2474	7.27576	Pericyte_like
P2N_ATTATCCAGGACTATA-1	P2N	20068	4616	5.14252	Macrophage
P2N_ATTATCCCAAGTGGGT-1	P2N	2271	1029	7.00132	TCell
P2N_ATTATCCGTCCGGTGT-1	P2N	3868	1565	8.89349	BCell
P2N_ATTATCCTCCAACCAA-1	P2N	4185	1478	7.02509	TCell
P2N_ATTCACTAGGTTCTTG-1	P2N	1993	312	0.903161	PlasmaCell
P2N_ATTCACTCAGAACTAA-1	P2N	1358	665	2.35641	Neutrophil
P2N_ATTCACTTCCTTCGAC-1	P2N	15878	4853	4.86207	EndothelialCell
P2N_ATTCAGGAGCGCCCAT-1	P2N	6982	1949	9.0232	BCell
P2N_ATTCAGGAGGATGAGA-1	P2N	2935	1177	8.8586	BCell
P2N_ATTCAGGCACAGTATC-1	P2N	2977	1335	5.57608	TCell
P2N_ATTCAGGGTAGTCTTG-1	P2N	3627	1487	9.89799	ILC3&NKCell
P2N_ATTCAGGGTCGGTAAG-1	P2N	6485	1490	4.02467	TCell
P2N_ATTCAGGGTGGCCACT-1	P2N	2336	1070	7.32021	TCell
P2N_ATTCATCAGCATACTC-1	P2N	2455	1096	10.9572	TCell
P2N_ATTCATCAGCCTATTG-1	P2N	1497	799	2.87241	TCell
P2N_ATTCATCAGGCTCAAG-1	P2N	3027	1352	4.55897	TCell
P2N_ATTCATCAGTTACGTC-1	P2N	11564	3031	5.87167	DendriticCell
P2N_ATTCATCCAGGCATGA-1	P2N	6023	1835	7.1393	TCell
P2N_ATTCATCGTGTCGATT-1	P2N	15171	4519	7.5407	EndothelialCell
P2N_ATTCATCGTGTTCGAT-1	P2N	7691	3065	7.34625	EndothelialCell
P2N_ATTCATCTCGTTCATT-1	P2N	5580	1962	3.27957	TCell
P2N_ATTCCATAGGTAAAGG-1	P2N	10159	2733	5.78797	TCell
P2N_ATTCCATCAACTAGAA-1	P2N	4684	1552	3.80017	TCell
P2N_ATTCCATCAGAGATGC-1	P2N	2754	1316	3.92157	TCell
P2N_ATTCCATCAGCTCATA-1	P2N	1121	240	4.01427	AcinarCell
P2N_ATTCCATCAGGATCTT-1	P2N	3736	1405	7.17345	BCell
P2N_ATTCCATCATTGTAGC-1	P2N	4366	1474	4.35181	TCell
P2N_ATTCCATGTGGCACTC-1	P2N	3702	1473	7.69854	TCell
P2N_ATTCCCGAGCTCAGAG-1	P2N	1996	875	6.16232	BCell
P2N_ATTCCCGAGGGTACAC-1	P2N	2206	1118	9.11151	TCell
P2N_ATTCCCGCAAAGGAGA-1	P2N	12881	3756	6.52123	Fibroblast
P2N_ATTCCCGCAACTGCTA-1	P2N	3922	1469	5.15043	TCell
P2N_ATTCCCGCACGAAAGC-1	P2N	1891	857	10.312	TCell
P2N_ATTCCCGGTTACCCTC-1	P2N	3641	1558	4.47679	TCell
P2N_ATTCCCGGTTGCATAC-1	P2N	3634	1745	5.28343	EndothelialCell
P2N_ATTCCCGTCATGCTAG-1	P2N	5240	1711	4.35115	BCell
P2N_ATTCCCGTCTCATTGT-1	P2N	6485	2566	7.80262	Fibroblast
P2N_ATTCCTAAGGAGATAG-1	P2N	3520	1395	8.83523	TCell
P2N_ATTCCTACACGCTGCA-1	P2N	26315	5804	6.41079	DuctalCell
P2N_ATTCCTACATGATAGA-1	P2N	2186	926	9.4236	Pericyte_like
P2N_ATTCCTAGTACAAGCG-1	P2N	1225	593	2.85714	Neutrophil
P2N_ATTCCTAGTCAAGTTC-1	P2N	2969	1200	5.49006	TCell
P2N_ATTCCTAGTGGACAGT-1	P2N	4271	1536	6.3217	BCell
P2N_ATTCGTTAGCGCCTCA-1	P2N	4562	2228	5.26085	ILC3&NKCell
P2N_ATTCGTTCAAGAGGTC-1	P2N	5156	2486	12.1218	DuctalCell
P2N_ATTCGTTCAGCCTACG-1	P2N	2614	1140	5.1645	TCell
P2N_ATTCGTTCATCAGCAT-1	P2N	5547	2642	4.56102	EndothelialCell
P2N_ATTCGTTGTTGGAGAC-1	P2N	3772	1416	6.15058	TCell
P2N_ATTCGTTTCAGGCGAA-1	P2N	13388	3481	6.01285	Macrophage
P2N_ATTCGTTTCCGCACGA-1	P2N	7356	2615	4.83959	BCell
P2N_ATTCGTTTCCTCCACA-1	P2N	4146	1542	9.52726	BCell
P2N_ATTCGTTTCTTAGTTC-1	P2N	4101	1775	5.14509	TCell
P2N_ATTCTACCAATTTCCT-1	P2N	5551	1880	4.82796	TCell
P2N_ATTCTACCACAACGCC-1	P2N	3302	1382	3.99758	BCell
P2N_ATTCTACGTACCGTGC-1	P2N	8151	2373	5.64348	BCell
P2N_ATTCTACGTAGGCTGA-1	P2N	12418	4089	6.62748	EndothelialCell
P2N_ATTCTACGTTTCGCTC-1	P2N	3631	1318	4.79207	BCell
P2N_ATTCTACTCGAGTTGT-1	P2N	12190	3563	6.07055	Macrophage
P2N_ATTCTACTCGGTCATA-1	P2N	4705	1561	3.9745	TCell
P2N_ATTCTTGAGTTTGCTG-1	P2N	5233	1934	5.38888	TCell
P2N_ATTCTTGCACCGAATT-1	P2N	5530	2336	7.39602	ILC3&NKCell
P2N_ATTCTTGCAGTCCGTG-1	P2N	3161	1448	8.63651	ILC3&NKCell
P2N_ATTCTTGGTAAGGTCG-1	P2N	8241	2892	7.08652	Pericyte_like
P2N_ATTCTTGGTCCTGTCT-1	P2N	8555	3571	10.4851	DuctalCell
P2N_ATTCTTGTCGCGGTAC-1	P2N	6214	2007	4.08754	TCell
P2N_ATTCTTGTCTACTTCA-1	P2N	5929	2331	7.26935	Pericyte_like
P2N_ATTGGGTAGCTGCCAC-1	P2N	6186	1810	4.81733	TCell
P2N_ATTGGGTCAAGTATAG-1	P2N	2992	1278	8.25535	TCell
P2N_ATTGGGTCACAACGAG-1	P2N	4818	2175	10.1702	EndothelialCell
P2N_ATTGGGTCACACCTAA-1	P2N	4512	1590	6.69326	TCell
P2N_ATTGGGTCACCAGCGT-1	P2N	3297	1334	7.76463	TCell
P2N_ATTGGGTCAGGTGACA-1	P2N	9979	3439	9.39974	EndothelialCell
P2N_ATTGGGTCATATACCG-1	P2N	3745	1448	7.23632	TCell
P2N_ATTGGGTCATGGGAAC-1	P2N	2639	1071	7.95756	TCell
P2N_ATTGGGTGTATTGGCT-1	P2N	4081	1499	7.40015	BCell
P2N_ATTGGGTGTGTTAACC-1	P2N	13853	3716	8.09211	Macrophage
P2N_ATTGGGTTCACTCCGT-1	P2N	4186	1481	5.44673	TCell
P2N_ATTGGGTTCAGCAATC-1	P2N	3706	1628	6.2871	TCell
P2N_ATTGGGTTCCATACAG-1	P2N	4396	1385	8.03003	TCell
P2N_ATTGTTCAGATACGAT-1	P2N	3736	1419	10.3587	TCell
P2N_ATTGTTCAGCCGATAG-1	P2N	6453	1839	4.649	TCell
P2N_ATTGTTCAGTAGTCCT-1	P2N	2127	997	7.66338	TCell
P2N_ATTGTTCCAATTGCCA-1	P2N	3318	1383	8.07715	TCell
P2N_ATTGTTCCACTCCTGT-1	P2N	4039	1791	6.83337	ILC3&NKCell
P2N_ATTGTTCCAGTCGGAA-1	P2N	4384	1789	7.98358	ILC3&NKCell
P2N_ATTGTTCGTAAGTTGA-1	P2N	1495	801	9.56522	Macrophage
P2N_ATTGTTCTCGTGCGAC-1	P2N	13227	3309	7.03863	Macrophage
P2N_ATTTACCAGGAGAGGC-1	P2N	5266	1739	5.45006	BCell
P2N_ATTTACCCACGGTGCT-1	P2N	2699	1117	4.8907	BCell
P2N_ATTTACCCACTGAATC-1	P2N	3651	1395	8.2991	TCell
P2N_ATTTACCCAGGGATAC-1	P2N	4058	1473	5.64317	BCell
P2N_ATTTACCCAGTAACGG-1	P2N	5172	1986	14.6558	Macrophage
P2N_ATTTACCGTATAATGG-1	P2N	3234	1598	9.8021	EndothelialCell
P2N_ATTTACCGTCACATTG-1	P2N	1194	534	13.3166	Neutrophil
P2N_ATTTACCGTCCAAAGG-1	P2N	3488	1458	4.70183	TCell
P2N_ATTTACCTCAAACCCA-1	P2N	3180	1383	6.28931	TCell
P2N_ATTTACCTCACTCCGT-1	P2N	2927	1505	4.30475	ILC3&NKCell
P2N_ATTTACCTCCCGAGGT-1	P2N	1552	713	1.73969	Neutrophil
P2N_ATTTCACAGACCATGG-1	P2N	3670	1385	3.07902	TCell
P2N_ATTTCACAGCACTGGA-1	P2N	3936	1601	6.55488	TCell
P2N_ATTTCACAGTTGCGAG-1	P2N	8093	2768	6.46237	ILC3&NKCell
P2N_ATTTCACCAGCACAGA-1	P2N	4223	1509	7.31707	BCell
P2N_ATTTCACTCCTAAGTG-1	P2N	8827	2397	6.48012	TCell
P2N_ATTTCACTCTGTGCTC-1	P2N	3880	1457	5.97938	BCell
P2N_ATTTCTGAGGCCTTGC-1	P2N	3860	1840	5.31088	ILC3&NKCell
P2N_ATTTCTGCAGAGGGTT-1	P2N	14374	4097	6.16391	Fibroblast
P2N_ATTTCTGCAGCTGGTC-1	P2N	4657	1691	4.29461	TCell
P2N_ATTTCTGGTCGTTGGC-1	P2N	1320	628	2.72727	Neutrophil
P2N_ATTTCTGTCGAAGAAT-1	P2N	3261	1676	2.20791	DuctalCell
P2N_CAAAGAACAGCATACT-1	P2N	2734	1094	3.14557	TCell
P2N_CAAAGAACATACCATG-1	P2N	3194	1179	6.4809	TCell
P2N_CAAAGAAGTCGCGGTT-1	P2N	4497	1961	8.71692	ILC3&NKCell
P2N_CAAAGAATCATAGACC-1	P2N	16963	5189	14.7674	DuctalCell
P2N_CAAAGAATCATCCTGC-1	P2N	4295	1614	5.58789	TCell
P2N_CAACAACAGACCAACG-1	P2N	4491	1547	9.95324	TCell
P2N_CAACAACAGCGTATAA-1	P2N	3474	1367	7.36903	TCell
P2N_CAACAACCAACTGAAA-1	P2N	3583	1369	2.28858	BCell
P2N_CAACAACCATCCAATG-1	P2N	6078	2093	4.7384	TCell
P2N_CAACAACCATTCCTAT-1	P2N	3617	1555	2.43296	TCell
P2N_CAACAACGTCGTACAT-1	P2N	6813	2084	6.53163	BCell
P2N_CAACAACGTGCCTGAC-1	P2N	3211	1524	4.79601	ILC3&NKCell
P2N_CAACAGTAGCGCACAA-1	P2N	8911	3360	4.12973	EndothelialCell
P2N_CAACAGTCAAGTGGAC-1	P2N	4358	1590	6.51675	BCell
P2N_CAACAGTCACGTGAGA-1	P2N	2551	1330	10.1137	Macrophage
P2N_CAACAGTCAGCCTTCT-1	P2N	6030	1826	5.37313	BCell
P2N_CAACAGTTCCGATGCG-1	P2N	11611	3578	7.78572	Pericyte_like
P2N_CAACAGTTCCGCACGA-1	P2N	13642	3908	7.17637	Fibroblast
P2N_CAACCAAAGAGTGGCT-1	P2N	1360	765	6.83824	AcinarCell
P2N_CAACCAAAGCATCCCG-1	P2N	24517	6139	1.52139	Fibroblast
P2N_CAACCAAAGCATGTTC-1	P2N	8671	2519	6.65437	BCell
P2N_CAACCAAAGGAAGAAC-1	P2N	3907	1498	6.91067	TCell
P2N_CAACCAAAGGCCTTGC-1	P2N	6508	1876	5.45482	TCell
P2N_CAACCAACAATGCAGG-1	P2N	3024	1479	7.01058	Fibroblast
P2N_CAACCAAGTATACCCA-1	P2N	3171	1208	8.83002	BCell
P2N_CAACCAAGTGCAATGG-1	P2N	3705	1443	5.74899	TCell
P2N_CAACCAAGTGGCACTC-1	P2N	6306	1819	5.2014	TCell
P2N_CAACCAATCGATAACC-1	P2N	13371	4329	5.79613	Fibroblast
P2N_CAACCAATCTGGGCCA-1	P2N	1008	527	2.28175	Neutrophil
P2N_CAACCTCAGGGTACGT-1	P2N	6805	2250	4.74651	TCell
P2N_CAACCTCAGTCAACAA-1	P2N	24374	5969	3.27808	EndothelialCell
P2N_CAACCTCAGTGTTCAC-1	P2N	2286	1328	6.56168	ILC3&NKCell
P2N_CAACCTCGTTCTCCAC-1	P2N	6167	2757	12.2426	DuctalCell
P2N_CAACCTCTCGAGAGCA-1	P2N	5112	1824	7.5313	TCell
P2N_CAACGATAGAATTGCA-1	P2N	2595	1125	7.09056	TCell
P2N_CAACGATAGGGCGAAG-1	P2N	6465	2544	10.8585	EndothelialCell
P2N_CAACGATCAATCACGT-1	P2N	19497	4380	4.19552	Fibroblast
P2N_CAACGATGTCTGTAGT-1	P2N	4229	1672	6.47907	TCell
P2N_CAACGATTCATTTCCA-1	P2N	1532	651	14.752	MonoCyte
P2N_CAACGATTCCAGCTCT-1	P2N	4105	1490	7.13764	BCell
P2N_CAACGATTCCGGTAAT-1	P2N	3983	1726	8.18479	ILC3&NKCell
P2N_CAACGGCAGGAATTAC-1	P2N	4295	1628	6.75204	TCell
P2N_CAACGGCGTACTGCGC-1	P2N	3736	1446	6.15632	BCell
P2N_CAACGGCTCCATACTT-1	P2N	2907	1284	5.40076	TCell
P2N_CAACGGCTCTCATGGA-1	P2N	1685	951	9.97033	BCell
P2N_CAACGGCTCTCTATGT-1	P2N	13033	4324	3.95151	Fibroblast
P2N_CAAGACTAGGAGCAAA-1	P2N	27458	5658	4.24649	Fibroblast
P2N_CAAGACTCAATCAGCT-1	P2N	3462	1500	6.32582	ILC3&NKCell
P2N_CAAGACTGTAACGCGA-1	P2N	2551	1196	8.66327	TCell
P2N_CAAGACTGTGGAATGC-1	P2N	5931	1694	5.05817	TCell
P2N_CAAGACTTCCCTGGTT-1	P2N	3642	1407	4.50302	BCell
P2N_CAAGACTTCCCTTGTG-1	P2N	3132	1464	5.2682	ILC3&NKCell
P2N_CAAGACTTCTCTCTAA-1	P2N	3935	1805	4.82846	ILC3&NKCell
P2N_CAAGCTAAGGGCCAAT-1	P2N	3581	1307	5.89221	MastCell
P2N_CAAGCTACAACGTAAA-1	P2N	4704	1621	5.42092	BCell
P2N_CAAGCTACAATTTCCT-1	P2N	4649	1661	7.57152	BCell
P2N_CAAGCTACAGGACTAG-1	P2N	1130	537	0.619469	Neutrophil
P2N_CAAGCTATCTACTTCA-1	P2N	1836	904	3.8671	BCell
P2N_CAAGCTATCTCGCTTG-1	P2N	10928	4013	2.87335	EndothelialCell
P2N_CAAGGGAAGCTCAGAG-1	P2N	2081	878	8.98606	Neutrophil
P2N_CAAGGGACACAGCTGC-1	P2N	10249	3183	7.83491	Pericyte_like
P2N_CAAGGGACAGCGTATT-1	P2N	21422	4827	4.7848	Fibroblast
P2N_CAAGGGAGTAAGATTG-1	P2N	20281	4208	5.50762	Macrophage
P2N_CAAGGGAGTATGAAGT-1	P2N	1689	681	0.414446	Neutrophil
P2N_CAAGGGAGTTGGAGAC-1	P2N	6411	1755	6.11449	TCell
P2N_CAATACGCAATAGGGC-1	P2N	1903	867	6.25328	BCell
P2N_CAATACGCAATTCGTG-1	P2N	6280	2857	5.78025	EndothelialCell
P2N_CAATACGCAGCGCGTT-1	P2N	5154	1629	9.15794	TCell
P2N_CAATACGGTAGTGATA-1	P2N	3589	1505	6.63137	TCell
P2N_CAATACGGTGACACAG-1	P2N	3143	1452	2.89532	ILC3&NKCell
P2N_CAATACGTCTAGGCAT-1	P2N	8938	2813	3.93824	Pericyte_like
P2N_CAATCGAAGGCCTTCG-1	P2N	3808	1551	6.32878	ILC3&NKCell
P2N_CAATCGAAGGGCTTCC-1	P2N	4383	1640	9.10335	TCell
P2N_CAATCGACAGACATCT-1	P2N	5254	1502	5.48154	TCell
P2N_CAATCGACATCGCTCT-1	P2N	7952	3283	12.7892	DuctalCell
P2N_CAATCGATCGGCTGAC-1	P2N	1820	871	8.51648	TCell
P2N_CAATCGATCGTGTGAT-1	P2N	6933	2649	8.14943	Fibroblast
P2N_CAATGACAGCTAGAGC-1	P2N	8435	2534	9.21162	DendriticCell
P2N_CAATGACAGGGCTGAT-1	P2N	3930	1704	7.43003	ILC3&NKCell
P2N_CAATGACCAATCACGT-1	P2N	3503	1304	6.45161	BCell
P2N_CAATGACCACCATTCC-1	P2N	3607	1430	5.23981	TCell
P2N_CAATGACCACCTATCC-1	P2N	3794	1475	5.85134	TCell
P2N_CAATGACGTCCACTCT-1	P2N	4487	1586	4.79162	BCell
P2N_CAATGACTCCTGTTGC-1	P2N	1675	1161	1.43284	DuctalCell
P2N_CAATTTCAGGTGCTTT-1	P2N	2125	1211	4.70588	ILC3&NKCell
P2N_CAATTTCCACAAGTTC-1	P2N	4767	1889	5.95763	TCell
P2N_CAATTTCCACGTACTA-1	P2N	4351	1514	3.37853	TCell
P2N_CAATTTCCATGTGTCA-1	P2N	20676	4523	8.1302	Macrophage
P2N_CAATTTCGTTGCTGAT-1	P2N	1745	1198	2.12034	DuctalCell
P2N_CAATTTCTCTCCGTGT-1	P2N	3654	1348	6.78708	BCell
P2N_CACAACAAGCATTGTC-1	P2N	4173	1513	3.16319	BCell
P2N_CACAACAAGCCTATCA-1	P2N	3643	1470	5.84683	TCell
P2N_CACAACACACCAGACC-1	P2N	1324	715	3.17221	Neutrophil
P2N_CACAACATCGCCAATA-1	P2N	3439	1640	10.1774	Fibroblast
P2N_CACAACATCTTGGGCG-1	P2N	1060	558	13.6792	Pericyte_like
P2N_CACACAACACACAGCC-1	P2N	3735	1452	7.38956	BCell
P2N_CACACAACAGCCTACG-1	P2N	22192	5088	5.81291	Pericyte_like
P2N_CACACAACAGGAATAT-1	P2N	6886	1957	3.77578	TCell
P2N_CACACAAGTCCAAATC-1	P2N	6105	1935	9.02539	BCell
P2N_CACACAAGTCCTGGGT-1	P2N	3112	1362	6.81234	TCell
P2N_CACACAAGTGGAAATT-1	P2N	2176	1008	8.2261	TCell
P2N_CACACAAGTTGGGTAG-1	P2N	11329	2931	6.09939	DendriticCell
P2N_CACACAATCCACTGGG-1	P2N	3800	1690	6.71053	ILC3&NKCell
P2N_CACACAATCGTAGGAG-1	P2N	3773	1423	9.24993	TCell
P2N_CACAGATAGTTCATGC-1	P2N	4226	1830	3.4548	TCell
P2N_CACAGATGTCTTCGAA-1	P2N	6792	2851	2.4735	EndothelialCell
P2N_CACAGATTCATGAGAA-1	P2N	6272	2068	7.62117	BCell
P2N_CACAGGCAGATAGGGA-1	P2N	11242	2612	3.80715	DendriticCell
P2N_CACAGGCAGGTCTACT-1	P2N	5456	1821	6.87317	BCell
P2N_CACAGGCCACTACAGT-1	P2N	20289	4494	4.88442	DendriticCell
P2N_CACAGGCTCCTGCTAC-1	P2N	1001	569	2.1978	Macrophage
P2N_CACATGAAGGAAGTCC-1	P2N	3358	1432	5.36033	ILC3&NKCell
P2N_CACATGACAATTTCGG-1	P2N	2488	1275	12.8617	EndothelialCell
P2N_CACATGACAGAGTCTT-1	P2N	17120	4499	2.31893	Fibroblast
P2N_CACATGAGTTAGGCTT-1	P2N	12147	3184	4.8407	MonoCyte
P2N_CACCAAAAGAACTGAT-1	P2N	4675	1777	4.23529	TCell
P2N_CACCAAAAGCATGCGA-1	P2N	4174	1537	4.74365	TCell
P2N_CACCAAACAGACACAG-1	P2N	1618	805	6.98393	Neutrophil
P2N_CACCAAACATAATCGC-1	P2N	3976	1549	8.37525	TCell
P2N_CACCAAACATAGGAGC-1	P2N	1861	918	7.25416	ILC3&NKCell
P2N_CACCAAATCCATCTCG-1	P2N	8639	2699	10.1516	Pericyte_like
P2N_CACCAAATCGTTATCT-1	P2N	9142	2620	7.28506	TCell
P2N_CACCGTTAGGCTCTCG-1	P2N	4887	1543	4.48128	TCell
P2N_CACCGTTAGGTCGACA-1	P2N	3767	1482	7.24715	BCell
P2N_CACCGTTCACATAGCT-1	P2N	4424	1704	5.60579	TCell
P2N_CACCGTTTCCGTAATG-1	P2N	11644	3771	4.5517	Fibroblast
P2N_CACCGTTTCCTTATAC-1	P2N	10957	3057	5.3208	MonoCyte
P2N_CACCGTTTCGCTCCTA-1	P2N	11028	3534	3.81756	EndothelialCell
P2N_CACGAATAGCCTGGAA-1	P2N	3907	1708	8.01126	ILC3&NKCell
P2N_CACGAATAGCGTCAAG-1	P2N	3114	1239	8.1246	TCell
P2N_CACGAATAGTAACCGG-1	P2N	15084	4036	2.98992	Fibroblast
P2N_CACGAATGTGGCAACA-1	P2N	1272	838	5.73899	Fibroblast
P2N_CACGAATTCAGAGCAG-1	P2N	2826	1385	10.8634	EndothelialCell
P2N_CACGAATTCGCTGTCT-1	P2N	2337	1050	6.97475	TCell
P2N_CACGAATTCGGAGCAA-1	P2N	10343	3031	9.30098	Fibroblast
P2N_CACGGGTCAAATGATG-1	P2N	3921	1387	5.07524	BCell
P2N_CACGGGTGTAGAATGT-1	P2N	6423	2644	2.80243	EndothelialCell
P2N_CACGGGTTCACGGACC-1	P2N	6525	1918	5.27203	BCell
P2N_CACGTGGAGACCAAGC-1	P2N	5113	2091	9.1727	EndothelialCell
P2N_CACGTGGAGCACTCCG-1	P2N	6787	2100	6.12936	MonoCyte
P2N_CACGTGGAGGACAAGA-1	P2N	9798	3165	13.564	DuctalCell
P2N_CACGTGGCACATTCGA-1	P2N	1494	971	3.14592	Fibroblast
P2N_CACGTGGCAGACATCT-1	P2N	4056	1407	2.85996	TCell
P2N_CACGTGGCAGCGCTTG-1	P2N	4233	1665	5.55162	TCell
P2N_CACGTGGCATCATCCC-1	P2N	3257	1335	6.66257	TCell
P2N_CACGTTCAGACAACAT-1	P2N	3144	1305	7.34733	BCell
P2N_CACGTTCAGCACGTCC-1	P2N	4248	1559	5.50847	BCell
P2N_CACGTTCCAGACTCTA-1	P2N	1741	845	9.13268	MastCell
P2N_CACGTTCGTTAGCTAC-1	P2N	2547	1169	6.04633	TCell
P2N_CACGTTCTCCACGTCT-1	P2N	3637	1948	14.9024	DuctalCell
P2N_CACTAAGAGGTTATAG-1	P2N	3405	1332	4.81645	TCell
P2N_CACTAAGCAAATGGTA-1	P2N	2302	1059	5.4735	TCell
P2N_CACTAAGCACATACGT-1	P2N	7723	2422	5.8656	BCell
P2N_CACTAAGCAGAGTGTG-1	P2N	4934	2285	14.3494	DuctalCell
P2N_CACTAAGCATAACGGG-1	P2N	5614	2086	12.8607	Pericyte_like
P2N_CACTAAGTCGAGAATA-1	P2N	3198	1275	5.06567	TCell
P2N_CACTAAGTCGCCTATC-1	P2N	6427	2438	9.28894	Fibroblast
P2N_CACTAAGTCTCTCAAT-1	P2N	1148	557	9.58188	Fibroblast
P2N_CACTGAAAGCGGGTAT-1	P2N	1581	1081	0.948767	DuctalCell
P2N_CACTGAACATAGCACT-1	P2N	4172	1438	10.8821	TCell
P2N_CACTGAAGTAACACCT-1	P2N	4069	1628	7.00418	ILC3&NKCell
P2N_CACTGAAGTATGAGAT-1	P2N	2306	1101	6.67823	BCell
P2N_CACTGAAGTGGCACTC-1	P2N	15375	4289	3.49268	Fibroblast
P2N_CACTGAATCAAAGAAC-1	P2N	2530	1089	5.77075	TCell
P2N_CACTGGGAGCCTGAGA-1	P2N	3625	1569	7.08966	TCell
P2N_CACTGGGCACGCAGTC-1	P2N	8903	3147	3.98742	EndothelialCell
P2N_CACTGGGCACGTTGGC-1	P2N	7085	2803	7.88991	Pericyte_like
P2N_CACTGGGCAGATTAAG-1	P2N	7204	3129	4.15047	DuctalCell
P2N_CACTGGGGTGCTTATG-1	P2N	3120	1336	7.4359	BCell
P2N_CACTGGGGTGTGCTTA-1	P2N	3524	1344	3.09308	BCell
P2N_CACTGGGTCTGCGGCA-1	P2N	2456	1093	4.31596	TCell
P2N_CACTGGGTCTGTAACG-1	P2N	1229	535	1.79007	Neutrophil
P2N_CACTGTCCACAACGTT-1	P2N	1817	846	7.76004	TCell
P2N_CACTGTCCAGCGTAGA-1	P2N	16609	3982	8.48335	Fibroblast
P2N_CACTTCGAGGCGAAGG-1	P2N	2375	1008	5.17895	TCell
P2N_CACTTCGCAAACTAGA-1	P2N	4461	1683	7.3302	TCell
P2N_CACTTCGCACATGAAA-1	P2N	3379	1355	9.73661	TCell
P2N_CACTTCGCAGCTTTCC-1	P2N	7911	2884	9.08861	Pericyte_like
P2N_CACTTCGTCCATTCAT-1	P2N	11428	3418	7.51663	Fibroblast
P2N_CAGAGCCAGATCACTC-1	P2N	3019	1331	7.38655	TCell
P2N_CAGAGCCAGGTGAGCT-1	P2N	5054	2302	14.6221	DuctalCell
P2N_CAGAGCCCAGGCGATA-1	P2N	2435	1091	8.58316	TCell
P2N_CAGAGCCGTTGCCTAA-1	P2N	2956	1264	7.23951	ILC3&NKCell
P2N_CAGATACAGCAACTTC-1	P2N	4498	1552	6.6474	BCell
P2N_CAGATCACAAAGGCAC-1	P2N	1438	714	7.92768	Pericyte_like
P2N_CAGATCACAATATCCG-1	P2N	6474	2041	5.65338	BCell
P2N_CAGATCAGTCAAGGCA-1	P2N	3007	1297	10.9744	TCell
P2N_CAGATCAGTCGTGGAA-1	P2N	4436	1674	7.07845	TCell
P2N_CAGATCAGTGAGTAAT-1	P2N	14386	4201	4.40706	EndothelialCell
P2N_CAGATCATCATCCCGT-1	P2N	4089	1593	7.65468	TCell
P2N_CAGATTGAGACGACTG-1	P2N	4771	1622	4.52735	TCell
P2N_CAGATTGCAGAGTCAG-1	P2N	8104	2278	8.00839	BCell
P2N_CAGATTGCAGCACCCA-1	P2N	4739	1609	3.31294	TCell
P2N_CAGATTGCATTGAAAG-1	P2N	2939	1233	6.36271	TCell
P2N_CAGATTGGTATCAAGA-1	P2N	1487	890	6.1197	EndothelialCell
P2N_CAGATTGGTTCCTAAG-1	P2N	3946	1398	4.815	BCell
P2N_CAGATTGGTTTCCATT-1	P2N	4206	1604	5.42083	TCell
P2N_CAGATTGTCCAACACA-1	P2N	4670	1636	4.58244	BCell
P2N_CAGATTGTCCACCTGT-1	P2N	13857	4224	4.54644	TuftCell
P2N_CAGATTGTCTCTTAAC-1	P2N	13492	3797	5.12897	Pericyte_like
P2N_CAGCAATAGGAAGTCC-1	P2N	1294	776	5.48686	ILC3&NKCell
P2N_CAGCAATAGGACAGCT-1	P2N	3668	1646	10.8779	Pericyte_like
P2N_CAGCAATCAAGGACAC-1	P2N	2870	1221	7.59582	TCell
P2N_CAGCAATCAGTACTAC-1	P2N	4186	1491	5.39895	BCell
P2N_CAGCACGCACACCAGC-1	P2N	5026	1782	5.45165	TCell
P2N_CAGCACGGTAGCGCCT-1	P2N	17688	3857	6.3772	DendriticCell
P2N_CAGCACGGTGCGTTTA-1	P2N	4076	1518	9.91168	TCell
P2N_CAGCACGGTGGTTTGT-1	P2N	3239	1301	7.62581	BCell
P2N_CAGCACGTCACTGATG-1	P2N	7274	2945	4.0143	EndothelialCell
P2N_CAGCACGTCTAGGAAA-1	P2N	1592	871	9.92462	ILC3&NKCell
P2N_CAGCAGCAGACCGTTT-1	P2N	2570	1248	3.6965	TCell
P2N_CAGCAGCCAACAGCCC-1	P2N	3766	1511	6.24004	TCell
P2N_CAGCAGCCAGACCATT-1	P2N	3613	1493	5.28647	TCell
P2N_CAGCAGCGTACTGCGC-1	P2N	4315	2085	6.00232	EndothelialCell
P2N_CAGCCAGAGATAGGGA-1	P2N	2575	965	14.5243	TCell
P2N_CAGCCAGCAAAGGCAC-1	P2N	3875	1537	6.65806	TCell
P2N_CAGCCAGGTTCTCGTC-1	P2N	28032	6465	10.2026	DuctalCell
P2N_CAGCCAGTCTGCCTGT-1	P2N	14875	3502	7.11933	BCell
P2N_CAGCGTGAGTCTGGTT-1	P2N	1735	875	5.4755	TCell
P2N_CAGCGTGGTACGCTTA-1	P2N	3047	1232	6.39974	TCell
P2N_CAGCGTGTCCGCTTAC-1	P2N	5038	1883	7.74117	BCell
P2N_CAGCGTGTCGGATAAA-1	P2N	8556	3357	12.1201	DuctalCell
P2N_CAGGCCAAGGTCGAGT-1	P2N	3386	1366	6.02481	TCell
P2N_CAGGCCAAGTAAGAGG-1	P2N	1847	853	0.974553	Neutrophil
P2N_CAGGCCAGTATACAGA-1	P2N	3376	1263	6.3981	TCell
P2N_CAGGCCAGTTCCATTT-1	P2N	8564	2608	5.66324	DendriticCell
P2N_CAGGCCATCAGCTTCC-1	P2N	5611	1844	5.86348	BCell
P2N_CAGGCCATCCTTCTAA-1	P2N	5633	1857	6.67495	BCell
P2N_CAGGCCATCTCGCTCA-1	P2N	5596	2252	5.11079	Pericyte_like
P2N_CAGGGCTAGACATCAA-1	P2N	4916	1630	8.23841	TCell
P2N_CAGGGCTAGGACTTCT-1	P2N	4315	1554	4.31054	TCell
P2N_CAGGGCTCAGTTACCA-1	P2N	3465	1373	8.05195	TCell
P2N_CAGGGCTGTGAATAAC-1	P2N	4220	1519	6.11374	TCell
P2N_CAGGGCTTCGCCTTTG-1	P2N	4854	1709	3.35806	BCell
P2N_CAGGGCTTCTGGACTA-1	P2N	2346	1087	7.75789	TCell
P2N_CAGGTATAGAATTTGG-1	P2N	4949	1610	8.6078	BCell
P2N_CAGGTATGTGGTCTGC-1	P2N	3079	1477	14.5827	EndothelialCell
P2N_CAGGTATGTGTCTTGA-1	P2N	18938	4342	6.17277	Macrophage
P2N_CAGGTATGTTCACGAT-1	P2N	3850	1782	13.7922	EndothelialCell
P2N_CAGGTATTCCCTCTCC-1	P2N	6080	2091	5.23026	MastCell
P2N_CAGTGCGAGAATGTTG-1	P2N	2079	913	13.0832	BCell
P2N_CAGTGCGAGAGAGCCT-1	P2N	6704	2213	6.02625	BCell
P2N_CAGTGCGAGTCTAGCT-1	P2N	4314	1500	9.22578	TCell
P2N_CAGTGCGCAAATGAAC-1	P2N	6088	1933	7.26018	BCell
P2N_CAGTGCGGTCACCGCA-1	P2N	4638	1707	5.92928	BCell
P2N_CAGTGCGGTGTTGATC-1	P2N	5284	1613	3.00908	TCell
P2N_CAGTGCGGTTGGTGTT-1	P2N	8347	3068	6.32563	EndothelialCell
P2N_CAGTTAGAGCAGATAT-1	P2N	14877	4099	6.17732	Macrophage
P2N_CAGTTAGAGTGCACTT-1	P2N	1050	491	1.42857	Neutrophil
P2N_CAGTTAGCAATTGCCA-1	P2N	3764	1517	7.22635	TCell
P2N_CAGTTAGCACGACTAT-1	P2N	4965	2243	14.9648	EndothelialCell
P2N_CAGTTAGCATGGGAAC-1	P2N	5635	1849	6.67258	TCell
P2N_CAGTTAGGTAGAAACT-1	P2N	50705	5771	11.2849	EndocrineCell
P2N_CAGTTAGGTAGTTAGA-1	P2N	6532	2299	9.20086	BCell
P2N_CAGTTCCAGCGACCCT-1	P2N	3035	1610	5.04119	EndothelialCell
P2N_CAGTTCCAGGTTGCCC-1	P2N	1488	615	2.88978	Neutrophil
P2N_CAGTTCCAGTGCACCC-1	P2N	7889	2371	5.18443	BCell
P2N_CAGTTCCCACCAGTAT-1	P2N	4104	1585	9.25926	BCell
P2N_CAGTTCCCAGTATACC-1	P2N	4340	1606	6.93548	TCell
P2N_CAGTTCCCATTCAGCA-1	P2N	1332	684	5.93093	Macrophage
P2N_CAGTTCCGTCTACGAT-1	P2N	18249	4658	2.83851	Fibroblast
P2N_CAGTTCCGTGGCTTAT-1	P2N	13827	4248	1.43921	EndothelialCell
P2N_CAGTTCCGTTCGATTG-1	P2N	4206	1467	6.91869	TCell
P2N_CAGTTCCGTTCTGACA-1	P2N	4476	1689	7.52904	BCell
P2N_CAGTTCCGTTGTTGCA-1	P2N	21581	5026	8.12289	Macrophage
P2N_CAGTTCCTCCGTTGGG-1	P2N	1514	1041	2.50991	DuctalCell
P2N_CAGTTCCTCGACGACC-1	P2N	1058	478	4.63138	Neutrophil
P2N_CATAAGCAGATACCAA-1	P2N	2952	1251	4.87805	TCell
P2N_CATAAGCAGATTAGCA-1	P2N	3247	1524	4.40407	ILC3&NKCell
P2N_CATAAGCAGGTGTGAC-1	P2N	7057	2132	6.10741	TCell
P2N_CATAAGCCAATTCTTC-1	P2N	5816	2282	8.59697	Pericyte_like
P2N_CATAAGCCAGCAAGAC-1	P2N	5677	1919	10.34	BCell
P2N_CATAAGCGTAGATTAG-1	P2N	2949	1176	6.64632	TCell
P2N_CATAAGCGTTCCGTTC-1	P2N	44362	6836	5.66476	EndothelialCell
P2N_CATAAGCTCATTCGTT-1	P2N	4687	1670	8.00085	BCell
P2N_CATAAGCTCATTTACC-1	P2N	1225	286	1.71429	BCell
P2N_CATAAGCTCCGGTAGC-1	P2N	14853	4409	5.20434	EndothelialCell
P2N_CATAAGCTCCTGTAGA-1	P2N	7804	2704	7.50897	EndothelialCell
P2N_CATAAGCTCGGTAGGA-1	P2N	7883	2652	5.64506	Fibroblast
P2N_CATACAGAGCATATGA-1	P2N	5287	2571	9.04104	EndothelialCell
P2N_CATACAGCAATCCAGT-1	P2N	5556	2351	9.17927	EndothelialCell
P2N_CATACAGGTCTGCATA-1	P2N	3841	1407	5.90992	BCell
P2N_CATACAGTCATTTCGT-1	P2N	2977	1324	6.04636	TCell
P2N_CATACCCAGCCATTGT-1	P2N	5548	1960	7.4261	Pericyte_like
P2N_CATACCCAGCTGGTGA-1	P2N	19817	4768	6.37332	Macrophage
P2N_CATACCCCAAACTAAG-1	P2N	4020	1532	7.71144	TCell
P2N_CATACCCCAGAACCGA-1	P2N	3113	1284	10.2473	TCell
P2N_CATACCCCAGTCGCAC-1	P2N	4910	2062	4.92872	TCell
P2N_CATACCCGTCCTTAAG-1	P2N	3744	1657	10.844	ILC3&NKCell
P2N_CATACCCGTGATACCT-1	P2N	6980	2783	2.4212	EndothelialCell
P2N_CATACCCGTTCGGCTG-1	P2N	9930	3607	8.31823	EndothelialCell
P2N_CATACCCTCACTGCTC-1	P2N	2078	1223	8.18094	EndothelialCell
P2N_CATACCCTCAGCTGAT-1	P2N	4245	1782	13.6396	BCell
P2N_CATACCCTCGTCGGGT-1	P2N	2210	1217	11.629	EndothelialCell
P2N_CATACTTAGAACGTGC-1	P2N	13985	4083	5.62031	TCell
P2N_CATACTTAGGTAGCAC-1	P2N	4419	1629	6.99253	TCell
P2N_CATACTTCATCGTCCT-1	P2N	43025	7413	5.4294	EndothelialCell
P2N_CATACTTGTATTCCTT-1	P2N	4017	1530	6.74633	TCell
P2N_CATACTTGTTCAAGGG-1	P2N	4911	1750	6.96396	TCell
P2N_CATACTTGTTCTCGCT-1	P2N	4690	1745	6.52452	BCell
P2N_CATACTTTCAAGAATG-1	P2N	3748	1406	7.55069	TCell
P2N_CATACTTTCTGGCCAG-1	P2N	3941	1465	6.72418	TCell
P2N_CATACTTTCTTTCTAG-1	P2N	3872	1750	4.82955	ILC3&NKCell
P2N_CATAGACAGATGGGCT-1	P2N	3996	1618	9.95996	ILC3&NKCell
P2N_CATAGACCATATGCGT-1	P2N	5072	1759	5.16562	TCell
P2N_CATAGACTCAGCATTG-1	P2N	4757	1484	5.17133	TCell
P2N_CATCAAGGTCGCTTAA-1	P2N	5881	1767	6.5125	BCell
P2N_CATCAAGGTGCTTATG-1	P2N	5301	1917	7.64007	TCell
P2N_CATCAAGTCAGTGCGC-1	P2N	4159	1891	9.37725	Pericyte_like
P2N_CATCAAGTCATCGCTC-1	P2N	4502	1482	2.66548	TCell
P2N_CATCAAGTCCCTCGAT-1	P2N	4779	1727	5.79619	BCell
P2N_CATCAAGTCCGCACTT-1	P2N	3106	1177	6.7933	TCell
P2N_CATCCACAGACTTCCA-1	P2N	13589	4058	4.36382	Fibroblast
P2N_CATCCACAGGGCAGAG-1	P2N	4384	1875	9.28376	ILC3&NKCell
P2N_CATCCACCATGCTGCG-1	P2N	3334	1354	8.39832	BCell
P2N_CATCCACTCAACGCTA-1	P2N	16072	4672	4.34918	EndothelialCell
P2N_CATCCACTCTTTCGAT-1	P2N	9550	2935	5.81152	EndothelialCell
P2N_CATCCCAAGTGTTCAC-1	P2N	6146	1777	8.98145	BCell
P2N_CATCCCACACCCTATC-1	P2N	4185	1844	3.75149	TCell
P2N_CATCCCACACTACACA-1	P2N	6762	2481	7.3499	ILC3&NKCell
P2N_CATCCCACAGTCTCTC-1	P2N	1703	1074	6.45919	DuctalCell
P2N_CATCCCACATGGGTCC-1	P2N	7533	2980	5.0843	EndothelialCell
P2N_CATCCCAGTTAAGAAC-1	P2N	3609	1408	4.76586	TCell
P2N_CATCCCAGTTCAACGT-1	P2N	3657	1525	5.27755	TCell
P2N_CATCCCATCGATGCTA-1	P2N	3538	1411	7.60317	BCell
P2N_CATCCGTAGATAGTCA-1	P2N	5537	2213	6.5559	Fibroblast
P2N_CATCCGTAGATGCCGA-1	P2N	23158	5673	5.33725	EndothelialCell
P2N_CATCCGTAGCACGATG-1	P2N	3219	1440	5.62286	TCell
P2N_CATCCGTAGCATATGA-1	P2N	4532	1754	7.17123	TCell
P2N_CATCCGTAGGACGGAG-1	P2N	2623	1186	7.70111	TCell
P2N_CATCCGTAGTCTACCA-1	P2N	3696	1492	13.8528	TCell
P2N_CATCCGTAGTTACGAA-1	P2N	6268	1770	4.70645	TCell
P2N_CATCCGTCATTGTCGA-1	P2N	2323	970	13.8614	TCell
P2N_CATCCGTGTAAGAACT-1	P2N	6160	2180	7.27273	Pericyte_like
P2N_CATCCGTGTGGTAACG-1	P2N	7890	3371	11.8378	DuctalCell
P2N_CATCCGTGTTAATCGC-1	P2N	1248	823	6.33013	EndothelialCell
P2N_CATCGCTAGCTCTGTA-1	P2N	6829	2638	3.71943	EndothelialCell
P2N_CATCGCTCAGCAGTTT-1	P2N	4922	1753	6.07477	BCell
P2N_CATCGCTGTAACACGG-1	P2N	10349	2927	6.32911	Fibroblast
P2N_CATCGCTGTCGAAGCA-1	P2N	3836	1909	9.93222	EndothelialCell
P2N_CATCGCTGTGTCGCTG-1	P2N	13597	3364	3.80966	DendriticCell
P2N_CATCGCTTCAGACCGC-1	P2N	5106	1653	7.48139	BCell
P2N_CATCGCTTCTGAACGT-1	P2N	15429	4941	11.7052	DuctalCell
P2N_CATCGGGAGGGTAATT-1	P2N	3459	1739	9.07777	EndothelialCell
P2N_CATCGGGGTACAGCGA-1	P2N	3247	1611	12.0111	Pericyte_like
P2N_CATCGGGTCCTAGCTC-1	P2N	8964	2900	4.99777	Pericyte_like
P2N_CATCGGGTCGGCATTA-1	P2N	3442	1226	8.30912	TCell
P2N_CATCGGGTCTTTCCGG-1	P2N	3610	1647	5.95568	ILC3&NKCell
P2N_CATCGTCAGGCCGCTT-1	P2N	5223	1652	5.05457	TCell
P2N_CATCGTCCAACGATTC-1	P2N	4485	1575	12.1739	TCell
P2N_CATCGTCCAATACGCT-1	P2N	1161	575	2.32558	Neutrophil
P2N_CATCGTCCAGCTGTCG-1	P2N	4064	1428	5.16732	BCell
P2N_CATCGTCGTGACTGTT-1	P2N	8930	2586	8.7346	Macrophage
P2N_CATCGTCGTTGCTTGA-1	P2N	2570	1075	5.68093	TCell
P2N_CATCGTCTCCACACCT-1	P2N	4839	1662	3.26514	TCell
P2N_CATCGTCTCTAGCCTC-1	P2N	7583	3461	7.952	DuctalCell
P2N_CATCGTCTCTTAGCAG-1	P2N	3276	1372	4.67033	BCell
P2N_CATGAGTAGTACAGAT-1	P2N	5143	2223	8.4581	Fibroblast
P2N_CATGAGTCAATCGCGC-1	P2N	8784	2954	5.6694	Fibroblast
P2N_CATGAGTCACTTCAAG-1	P2N	1214	643	6.8369	AcinarCell
P2N_CATGAGTCATAACGGG-1	P2N	1304	900	0.766871	DuctalCell
P2N_CATGAGTCATCGGAGA-1	P2N	3597	1401	6.78343	BCell
P2N_CATGAGTGTGCCTATA-1	P2N	5242	2725	13.3155	DuctalCell
P2N_CATGAGTGTGCGGCTT-1	P2N	4252	1479	5.69144	BCell
P2N_CATGAGTGTTACCTGA-1	P2N	11172	3491	2.7927	Fibroblast
P2N_CATGAGTTCCGCAGTG-1	P2N	6177	2495	5.22908	EndothelialCell
P2N_CATGAGTTCCTAGAGT-1	P2N	2770	1249	6.8231	TCell
P2N_CATGAGTTCCTCTAAT-1	P2N	4513	1942	7.09063	TCell
P2N_CATGCAAAGAAACACT-1	P2N	2564	1284	9.16537	EndothelialCell
P2N_CATGCAAAGACCTGGA-1	P2N	4541	1879	7.92777	Macrophage
P2N_CATGCAAAGTTCCATG-1	P2N	8950	3135	5.26257	Pericyte_like
P2N_CATGCAACAAGAATAC-1	P2N	2719	1183	6.65686	TCell
P2N_CATGCAACAGCAGTTT-1	P2N	9141	3351	4.83536	EndothelialCell
P2N_CATGCAACAGTTTCGA-1	P2N	4362	1709	14.6492	ILC3&NKCell
P2N_CATGCAAGTTACCTGA-1	P2N	11739	3410	4.71079	Pericyte_like
P2N_CATGCAAGTTGCTCCT-1	P2N	5473	1843	6.01133	BCell
P2N_CATGCAATCTGTTCAT-1	P2N	1144	660	5.68182	MastCell
P2N_CATGCCTAGAGTCAGC-1	P2N	3580	1461	6.62011	TCell
P2N_CATGCCTAGTCCTGCG-1	P2N	4817	1562	8.09633	BCell
P2N_CATGCCTCACCGCTGA-1	P2N	22434	4883	2.20647	Fibroblast
P2N_CATGCCTTCCCTCATG-1	P2N	5582	1683	4.92655	TCell
P2N_CATGCCTTCCTTGAAG-1	P2N	1862	887	0.590763	Macrophage
P2N_CATGCGGAGATTGTGA-1	P2N	4924	2281	4.81316	EndothelialCell
P2N_CATGCGGTCTCGCTCA-1	P2N	2937	1226	7.96731	TCell
P2N_CATGCTCAGGATACAT-1	P2N	2862	1282	12.5087	TCell
P2N_CATGCTCAGTAGCTCT-1	P2N	1971	939	6.95079	BCell
P2N_CATGCTCAGTCAACAA-1	P2N	6995	2197	4.84632	TCell
P2N_CATGCTCTCAATCAGC-1	P2N	2754	1101	5.48293	BCell
P2N_CATGCTCTCACGGAGA-1	P2N	2718	1187	8.09419	TCell
P2N_CATGCTCTCCCAAGCG-1	P2N	2336	1113	3.89555	TCell
P2N_CATGGATAGGAAGTGA-1	P2N	7929	2485	6.29335	DendriticCell
P2N_CATGGATAGGACAGTC-1	P2N	1493	903	8.3724	Macrophage
P2N_CATGGATCAGGTGGAT-1	P2N	3800	1500	4.05263	TCell
P2N_CATGGATCAGTTTCAG-1	P2N	5823	2010	5.75305	BCell
P2N_CATGGATCATGAAGGC-1	P2N	7212	2763	14.4065	DuctalCell
P2N_CATGGTAAGAGGGTCT-1	P2N	2754	1101	6.46333	ILC3&NKCell
P2N_CATGGTAAGATGCAGC-1	P2N	4379	1879	9.49989	Fibroblast
P2N_CATGGTAAGGACAGTC-1	P2N	4305	1594	4.71545	TCell
P2N_CATGGTAGTATTTCTC-1	P2N	5377	2036	6.19304	BCell
P2N_CATGGTAGTGATATAG-1	P2N	10615	3265	7.58361	Fibroblast
P2N_CATGGTATCCCATACC-1	P2N	1548	761	7.75194	Fibroblast
P2N_CATGGTATCGCCTTGT-1	P2N	12373	3110	8.98731	Macrophage
P2N_CATTCATAGGAGTATT-1	P2N	3066	1220	8.0561	BCell
P2N_CATTCATTCGCCTAGG-1	P2N	4225	1612	4.35503	TCell
P2N_CATTCCGCACAACGAG-1	P2N	3688	1410	5.66703	BCell
P2N_CATTCCGGTCCCTCAT-1	P2N	1999	858	12.1561	Fibroblast
P2N_CATTCCGGTGACAGGT-1	P2N	2585	1155	8.93617	BCell
P2N_CATTCCGGTTGCTCGG-1	P2N	1017	551	3.83481	Neutrophil
P2N_CATTCCGTCCTTCTGG-1	P2N	13783	4123	1.5744	Fibroblast
P2N_CATTCTACAAGAGTGC-1	P2N	8072	2699	3.19623	TCell
P2N_CATTCTACACCTCAGG-1	P2N	10840	3362	5.70111	Pericyte_like
P2N_CATTCTACAGCATGCC-1	P2N	4752	2299	9.32239	DuctalCell
P2N_CATTCTAGTCACGTGC-1	P2N	16742	3665	11.3726	EndocrineCell
P2N_CATTCTAGTTCCATTT-1	P2N	9263	2933	5.43021	TCell
P2N_CATTCTATCGAACGCC-1	P2N	3609	1352	3.99002	TCell
P2N_CATTCTATCTCGTTTA-1	P2N	4423	1588	3.30093	TCell
P2N_CATTGAGAGCTCGGCT-1	P2N	4131	1529	7.86734	TCell
P2N_CATTGAGGTACAAACA-1	P2N	2880	1239	7.32639	BCell
P2N_CATTGAGGTCACCGCA-1	P2N	1782	930	11.56	BCell
P2N_CATTGAGGTGGAGGTT-1	P2N	1786	781	7.72676	TCell
P2N_CATTGAGGTTTAGACC-1	P2N	1771	903	9.76849	Neutrophil
P2N_CATTGAGTCCTAAACG-1	P2N	18856	4763	3.29868	Fibroblast
P2N_CATTGCCAGGTCGTCC-1	P2N	2806	1180	5.95153	TCell
P2N_CATTGCCCAGAGGTTG-1	P2N	1296	751	14.6605	TCell
P2N_CATTGCCGTCGATTAC-1	P2N	3430	1287	6.12245	TCell
P2N_CATTGCCGTCGTGGAA-1	P2N	9153	2967	11.1985	Fibroblast
P2N_CATTGCCGTGCCTGAC-1	P2N	40972	6982	2.50903	EndothelialCell
P2N_CATTGCCGTTAGGGAC-1	P2N	7364	3119	6.58609	Fibroblast
P2N_CATTGCCTCACCTCTG-1	P2N	4689	1598	2.4099	TCell
P2N_CATTGCCTCCGGACTG-1	P2N	3172	1408	5.20177	ILC3&NKCell
P2N_CATTGCCTCCGTGCGA-1	P2N	3770	1529	4.19098	TCell
P2N_CATTGCCTCTCGAACA-1	P2N	4987	1653	6.15601	TCell
P2N_CATTGTTAGCACTAAA-1	P2N	3374	1334	6.13515	BCell
P2N_CATTGTTCAACTTCTT-1	P2N	4203	1557	7.85153	BCell
P2N_CATTGTTCACGCAGTC-1	P2N	1825	861	10.7397	Pericyte_like
P2N_CATTGTTCATCGTGGC-1	P2N	3384	1307	8.80615	BCell
P2N_CATTGTTGTGGACCAA-1	P2N	2022	912	8.16024	ILC3&NKCell
P2N_CATTGTTTCACCCATC-1	P2N	5971	2308	11.6228	Pericyte_like
P2N_CATTGTTTCAGGACAG-1	P2N	1026	540	7.50487	Neutrophil
P2N_CATTGTTTCCAGGACC-1	P2N	2406	1046	7.06567	TCell
P2N_CATTTCACACCCTCTA-1	P2N	3810	1470	6.74541	TCell
P2N_CATTTCACACCGTCTT-1	P2N	2462	1139	4.54915	BCell
P2N_CATTTCACAGCTACTA-1	P2N	4436	1539	6.01894	TCell
P2N_CATTTCACATCGATCA-1	P2N	4880	1693	6.70082	TCell
P2N_CATTTCACATTCTCTA-1	P2N	7311	2980	7.79647	Pericyte_like
P2N_CATTTCAGTATGTCTG-1	P2N	2570	966	1.8677	Fibroblast
P2N_CATTTCAGTTCTAAGC-1	P2N	4947	1925	5.19507	TCell
P2N_CATTTCAGTTCTGACA-1	P2N	4228	1567	12.772	BCell
P2N_CATTTCATCCCGAGAC-1	P2N	3152	1219	9.26396	BCell
P2N_CCAAGCGAGTCAATCC-1	P2N	1405	718	14.6619	TCell
P2N_CCAAGCGCAAGAAACT-1	P2N	3317	1682	6.75309	EndothelialCell
P2N_CCAAGCGCAGCTGTTA-1	P2N	4041	1434	5.49369	TCell
P2N_CCAAGCGGTAGACGTG-1	P2N	1021	584	0.783546	Neutrophil
P2N_CCAAGCGGTCCTCCTA-1	P2N	13195	3759	5.35809	Macrophage
P2N_CCAAGCGTCAGCTGTA-1	P2N	3746	1338	6.5937	TCell
P2N_CCAATGAAGAGAATCT-1	P2N	4663	1650	8.08492	BCell
P2N_CCAATGAAGATTCGCT-1	P2N	3705	1464	5.91093	TCell
P2N_CCAATGAAGCCGAATG-1	P2N	4149	1414	8.48397	TCell
P2N_CCAATGAAGCTCATAC-1	P2N	3480	1335	7.95977	TCell
P2N_CCAATGAAGTCATGGG-1	P2N	10150	2608	7.0936	DendriticCell
P2N_CCAATGACAGAATGTA-1	P2N	4433	1608	7.30882	TCell
P2N_CCAATGATCCAAGCCG-1	P2N	2449	898	12.8216	MastCell
[truncated: 80,761 more rows]
